# Supplementary material for: Prevalence of pathogens in ticks collected from humans through citizen science in Belgium
Source: Parasit Vectors. 2019 Nov 21;12:550. doi: 10.1186/s13071-019-3806-z (PMC6873681; doi:10.1186/s13071-019-3806-z)
Supplement: Supplementary file 1 — Additional file 1: Table S1. Dataset of qPCR results and DNA sequences. [file 13071_2019_3806_MOESM1_ESM.xlsx]

## Sheet: Table S1
Additional file 1: Table S1. Dataset of qPCR results and DNA sequences.
Sample	target	typing	sequence
WIV1333	gltA	R. Raoulti	tgtcggttctctttcggcattttatcctgatttattgaattttaaggaagcagattacgaacttatcgctattagaatgattgctaagatacctaccatcgccgcaatgtcttataaatattctataggacaaccgtttatttatcctgataattcgttagattttaccgaaaattttctgcatatgatgtttgcaacgccttgtacgaaatataaagtaaatccaataataaaaaatgctcttaataagatatttatcctacatgccgatcatgagcagaatgcttctacttcaacagtccgaattgccggctcatccggagctaacccttttgcttgtattagcacgggtattgcctcactttggggacctgctcacggcggggctaatgaagcggt…
WIV1341	gltA	R. Raoulti	tgtcggttctctttcggcattttatcctgatttattgaattttaaggaagcagattacgaacttatcgctattagaatgattgctaagatacctaccatcgccgcaatgtcttataaatattctataggacaaccgtttatttatcctgataattcgttagattttaccgaaaattttctgcatatgatgtttgcaacgccttgtacgaaatataaagtaaatccaataataaaaaatgctcttaataagatatttatcctacatgccgatcatgagcagaatgcttctacttcaacagtccgaattgccggctcatccggagctaacccttttgcttgtattagcacgggtattgcctcactttggggacctgctcacggcggggctaatgaagcggt…
WIV538	18SrRNA	Babesia divergens	AAATAACAATACAGGGC AATTGTCTTGTAATTGGAATGATGGTGACCTAAACCCTCACCAGAGTAACAATTGGAGGGCAAGTCTGGTGCCAGCAGCCGCGGTAATTCCAGCTCCAATAGCGTATATTAAACTTGTTGCAGTTAAAAAGCTCGTAGTTGAATTTTTGCGTGGTGTTAATAT TGACTAATGTCGAGATTGCACTTCGCTT TTGGGATTTATCCCTTTTTACTTTGAGAAAATTAGAGTGTTTCAAGCAGACTTTTGTCTTGAATACTTCAGCATGGAATAATAGAGTAGGACTTTGGTTCTATTTTGTTGGTTTGTGAACCTTAGTAATGGTTAATAGGAACGGTTGGGGGCATTCGTATT
WIV296	18SrRNA	Babesia divergens	AAATAACAATACAGGGC AATTGTCTTGTAATTGGAATGATGGTGACCTAAACCCTCACCAGAGTAACAATTGGAGGGCAAGTCTGGTGCCAGCAGCCGCGGTAATTCCAGCTCCAATAGCGTATATTAAACTTGTTGCAGTTAAAAAGCTCGTAGTTGAATTTTTGCGTGGTGTTAATAT TGACTAATGTCGAGATTGCACTTCGCTT TTGGGATTTATCCCTTTTTACTTTGAGAAAATTAGAGTGTTTCAAGCAGACTTTTGTCTTGAATACTTCAGCATGGAATAATAGAGTAGGACTTTGGTTCTATTTTGTTGGTTTGTGAACCTTAGTAATGGTTAATAGGAACGGTTGGGGGCATTCGTATT
WIV424	18SrRNA	Babesia capreoli	AAATAACAATACAGGGC AATTGTCTTGTAATTGGAATGATGGTGACCTAAACCCTCACCAGAGTAACAATTGGAGGGCAAGTCTGGTGCCAGCAGCCGCGGTAATTCCAGCTCCAATAGCGTATATTAAACTTGTTGCAGTTAAAAAGCTCGTAGTTGAATTTTTGCGTGGTGTTAATAT TGACTGATGTCGAGATTGCACTTCGCTT TTGGGATTTTTCCCTTTTTACTTTGAGAAAATTAGAGTGTTTCAAGCAGACTTTTGTCTTGAATACTTCAGCATGGAATAATAGAGTAGGACTTTGGTTCTATTTTGTTGGTTTGTGAACCTTAGTAATGGTTAATAGGAACGGTTGGGGGCATTCGTATT
WIV978	18SrRNA	Babesia venatorum	AAATAACAATACAGGGC AATTGTCTTGTAATTGGAATGATGGTGACCTAAACCCTCACCAGAGTAACAATTGGAGGGCAAGTCTGGTGCCAGCAGCCGCGGTAATTCCAGCTCCAATAGCGTATATTAAACTTGTTGCAGTTAAAAAGCTCGTAGTTGAATTTCTGCGTTATCGAGTTAT TGACTCTTGTCTTTAATCGATTTCGCTT TTGGGATTTATCCCTTTTTACTTTGAGAAAATTAGAGTGTTTCAAGCAGACTTTTGTCTTGAATACTTCAGCATGGAATAATAGAGTAGGACTTTGGTTCTATTTTGTTGGTTTTTGAACCTTAGTAATGGTTAATAGGAACGGTTGGGGGCATTCGTATT
WIV963	18SrRNA	Babesia venatorum	AAATAACAATACAGGGC AATTGTCTTGTAATTGGAATGATGGTGACCTAAACCCTCACCAGAGTAACAATTGGAGGGCAAGTCTGGTGCCAGCAGCCGCGGTAATTCCAGCTCCAATAGCGTATATTAAACTTGTTGCAGTTAAAAAGCTCGTAGTTGAATTTCTGCGTTATCGAGTTAT TGACTCTTGTCTTTAATCGATTTCGCTT TTGGGATTTATCCCTTTTTACTTTGAGAAAATTAGAGTGTTTCAAGCAGACTTTTGTCTTGAATACTTCAGCATGGAATAATAGAGTAGGACTTTGGTTCTATTTTGTTGGTTTTTGAACCTTAGTAATGGTTAATAGGAACGGTTGGGGGCATTCGTATT
WIV919	18SrRNA	Babesia venatorum	AAATAACAATACAGGGC AATTGTCTTGTAATTGGAATGATGGTGACCTAAACCCTCACCAGAGTAACAATTGGAGGGCAAGTCTGGTGCCAGCAGCCGCGGTAATTCCAGCTCCAATAGCGTATATTAAACTTGTTGCAGTTAAAAAGCTCGTAGTTGAATTTCTGCGTTATCGAGTTAT TGACTCTTGTCTTTAATCGATTTCGCTT TTGGGATTTATCCCTTTTTACTTTGAGAAAATTAGAGTGTTTCAAGCAGACTTTTGTCTTGAATACTTCAGCATGGAATAATAGAGTAGGACTTTGGTTCTATTTTGTTGGTTTTTGAACCTTAGTAATGGTTAATAGGAACGGTTGGGGGCATTCGTATT
WIV861	18SrRNA	Babesia venatorum	AAATAACAATACAGGGC AATTGTCTTGTAATTGGAATGATGGTGACCTAAACCCTCACCAGAGTAACAATTGGAGGGCAAGTCTGGTGCCAGCAGCCGCGGTAATTCCAGCTCCAATAGCGTATATTAAACTTGTTGCAGTTAAAAAGCTCGTAGTTGAATTTCTGCGTTATCGAGTTAT TGACTCTTGTCTTTAATCGATTTCGCTT TTGGGATTTATCCCTTTTTACTTTGAGAAAATTAGAGTGTTTCAAGCAGACTTTTGTCTTGAATACTTCAGCATGGAATAATAGAGTAGGACTTTGGTTCTATTTTGTTGGTTTTTGAACCTTAGTAATGGTTAATAGGAACGGTTGGGGGCATTCGTATT
WIV537	18SrRNA	Babesia venatorum	AAATAACAATACAGGGC AATTGTCTTGTAATTGGAATGATGGTGACCTAAACCCTCACCAGAGTAACAATTGGAGGGCAAGTCTGGTGCCAGCAGCCGCGGTAATTCCAGCTCCAATAGCGTATATTAAACTTGTTGCAGTTAAAAAGCTCGTAGTTGAATTTCTGCGTTATCGAGTTAT TGACTCTTGTCTTTAATCGATTTCGCTT TTGGGATTTATCCCTTTTTACTTTGAGAAAATTAGAGTGTTTCAAGCAGACTTTTGTCTTGAATACTTCAGCATGGAATAATAGAGTAGGACTTTGGTTCTATTTTGTTGGTTTTTGAACCTTAGTAATGGTTAATAGGAACGGTTGGGGGCATTCGTATT
WIV514	18SrRNA	Babesia venatorum	AAATAACAATACAGGGC AATTGTCTTGTAATTGGAATGATGGTGACCTAAACCCTCACCAGAGTAACAATTGGAGGGCAAGTCTGGTGCCAGCAGCCGCGGTAATTCCAGCTCCAATAGCGTATATTAAACTTGTTGCAGTTAAAAAGCTCGTAGTTGAATTTCTGCGTTATCGAGTTAT TGACTCTTGTCTTTAATCGATTTCGCTT TTGGGATTTATCCCTTTTTACTTTGAGAAAATTAGAGTGTTTCAAGCAGACTTTTGTCTTGAATACTTCAGCATGGAATAATAGAGTAGGACTTTGGTTCTATTTTGTTGGTTTTTGAACCTTAGTAATGGTTAATAGGAACGGTTGGGGGCATTCGTATT
WIV455	18SrRNA	Babesia venatorum	AAATAACAATACAGGGC AATTGTCTTGTAATTGGAATGATGGTGACCTAAACCCTCACCAGAGTAACAATTGGAGGGCAAGTCTGGTGCCAGCAGCCGCGGTAATTCCAGCTCCAATAGCGTATATTAAACTTGTTGCAGTTAAAAAGCTCGTAGTTGAATTTCTGCGTTATCGAGTTAT TGACTCTTGTCTTTAATCGATTTCGCTT TTGGGATTTATCCCTTTTTACTTTGAGAAAATTAGAGTGTTTCAAGCAGACTTTTGTCTTGAATACTTCAGCATGGAATAATAGAGTAGGACTTTGGTTCTATTTTGTTGGTTTTTGAACCTTAGTAATGGTTAATAGGAACGGTTGGGGGCATTCGTATT
WIV436	18SrRNA	Babesia venatorum	AAATAACAATACAGGGC AATTGTCTTGTAATTGGAATGATGGTGACCTAAACCCTCACCAGAGTAACAATTGGAGGGCAAGTCTGGTGCCAGCAGCCGCGGTAATTCCAGCTCCAATAGCGTATATTAAACTTGTTGCAGTTAAAAAGCTCGTAGTTGAATTTCTGCGTTATCGAGTTAT TGACTCTTGTCTTTAATCGATTTCGCTT TTGGGATTTATCCCTTTTTACTTTGAGAAAATTAGAGTGTTTCAAGCAGACTTTTGTCTTGAATACTTCAGCATGGAATAATAGAGTAGGACTTTGGTTCTATTTTGTTGGTTTTTGAACCTTAGTAATGGTTAATAGGAACGGTTGGGGGCATTCGTATT
WIV43	18SrRNA	Babesia venatorum	AAATAACAATACAGGGC AATTGTCTTGTAATTGGAATGATGGTGACCTAAACCCTCACCAGAGTAACAATTGGAGGGCAAGTCTGGTGCCAGCAGCCGCGGTAATTCCAGCTCCAATAGCGTATATTAAACTTGTTGCAGTTAAAAAGCTCGTAGTTGAATTTCTGCGTTATCGAGTTAT TGACTCTTGTCTTTAATCGATTTCGCTT TTGGGATTTATCCCTTTTTACTTTGAGAAAATTAGAGTGTTTCAAGCAGACTTTTGTCTTGAATACTTCAGCATGGAATAATAGAGTAGGACTTTGGTTCTATTTTGTTGGTTTTTGAACCTTAGTAATGGTTAATAGGAACGGTTGGGGGCATTCGTATT
WIV391	18SrRNA	Babesia venatorum	AAATAACAATACAGGGC AATTGTCTTGTAATTGGAATGATGGTGACCTAAACCCTCACCAGAGTAACAATTGGAGGGCAAGTCTGGTGCCAGCAGCCGCGGTAATTCCAGCTCCAATAGCGTATATTAAACTTGTTGCAGTTAAAAAGCTCGTAGTTGAATTTCTGCGTTATCGAGTTAT TGACTCTTGTCTTTAATCGATTTCGCTT TTGGGATTTATCCCTTTTTACTTTGAGAAAATTAGAGTGTTTCAAGCAGACTTTTGTCTTGAATACTTCAGCATGGAATAATAGAGTAGGACTTTGGTTCTATTTTGTTGGTTTTTGAACCTTAGTAATGGTTAATAGGAACGGTTGGGGGCATTCGTATT
WIV199	18SrRNA	Babesia venatorum	AAATAACAATACAGGGC AATTGTCTTGTAATTGGAATGATGGTGACCTAAACCCTCACCAGAGTAACAATTGGAGGGCAAGTCTGGTGCCAGCAGCCGCGGTAATTCCAGCTCCAATAGCGTATATTAAACTTGTTGCAGTTAAAAAGCTCGTAGTTGAATTTCTGCGTTATCGAGTTAT TGACTCTTGTCTTTAATCGATTTCGCTT TTGGGATTTATCCCTTTTTACTTTGAGAAAATTAGAGTGTTTCAAGCAGACTTTTGTCTTGAATACTTCAGCATGGAATAATAGAGTAGGACTTTGGTTCTATTTTGTTGGTTTTTGAACCTTAGTAATGGTTAATAGGAACGGTTGGGGGCATTCGTATT
WIV1444	18SrRNA	Babesia venatorum	AAATAACAATACAGGGC AATTGTCTTGTAATTGGAATGATGGTGACCTAAACCCTCACCAGAGTAACAATTGGAGGGCAAGTCTGGTGCCAGCAGCCGCGGTAATTCCAGCTCCAATAGCGTATATTAAACTTGTTGCAGTTAAAAAGCTCGTAGTTGAATTTCTGCGTTATCGAGTTAT TGACTCTTGTCTTTAATCGATTTCGCTT TTGGGATTTATCCCTTTTTACTTTGAGAAAATTAGAGTGTTTCAAGCAGACTTTTGTCTTGAATACTTCAGCATGGAATAATAGAGTAGGACTTTGGTTCTATTTTGTTGGTTTTTGAACCTTAGTAATGGTTAATAGGAACGGTTGGGGGCATTCGTATT
WIV1436	18SrRNA	Babesia venatorum	AAATAACAATACAGGGC AATTGTCTTGTAATTGGAATGATGGTGACCTAAACCCTCACCAGAGTAACAATTGGAGGGCAAGTCTGGTGCCAGCAGCCGCGGTAATTCCAGCTCCAATAGCGTATATTAAACTTGTTGCAGTTAAAAAGCTCGTAGTTGAATTTCTGCGTTATCGAGTTAT TGACTCTTGTCTTTAATCGATTTCGCTT TTGGGATTTATCCCTTTTTACTTTGAGAAAATTAGAGTGTTTCAAGCAGACTTTTGTCTTGAATACTTCAGCATGGAATAATAGAGTAGGACTTTGGTTCTATTTTGTTGGTTTTTGAACCTTAGTAATGGTTAATAGGAACGGTTGGGGGCATTCGTATT
WIV135	18SrRNA	Babesia venatorum	AAATAACAATACAGGGC AATTGTCTTGTAATTGGAATGATGGTGACCTAAACCCTCACCAGAGTAACAATTGGAGGGCAAGTCTGGTGCCAGCAGCCGCGGTAATTCCAGCTCCAATAGCGTATATTAAACTTGTTGCAGTTAAAAAGCTCGTAGTTGAATTTCTGCGTTATCGAGTTAT TGACTCTTGTCTTTAATCGATTTCGCTT TTGGGATTTATCCCTTTTTACTTTGAGAAAATTAGAGTGTTTCAAGCAGACTTTTGTCTTGAATACTTCAGCATGGAATAATAGAGTAGGACTTTGGTTCTATTTTGTTGGTTTTTGAACCTTAGTAATGGTTAATAGGAACGGTTGGGGGCATTCGTATT
WIV1249	18SrRNA	Babesia venatorum	AAATAACAATACAGGGC AATTGTCTTGTAATTGGAATGATGGTGACCTAAACCCTCACCAGAGTAACAATTGGAGGGCAAGTCTGGTGCCAGCAGCCGCGGTAATTCCAGCTCCAATAGCGTATATTAAACTTGTTGCAGTTAAAAAGCTCGTAGTTGAATTTCTGCGTTATCGAGTTAT TGACTCTTGTCTTTAATCGATTTCGCTT TTGGGATTTATCCCTTTTTACTTTGAGAAAATTAGAGTGTTTCAAGCAGACTTTTGTCTTGAATACTTCAGCATGGAATAATAGAGTAGGACTTTGGTTCTATTTTGTTGGTTTTTGAACCTTAGTAATGGTTAATAGGAACGGTTGGGGGCATTCGTATT
WIV1167	18SrRNA	Babesia venatorum	AAATAACAATACAGGGC AATTGTCTTGTAATTGGAATGATGGTGACCTAAACCCTCACCAGAGTAACAATTGGAGGGCAAGTCTGGTGCCAGCAGCCGCGGTAATTCCAGCTCCAATAGCGTATATTAAACTTGTTGCAGTTAAAAAGCTCGTAGTTGAATTTCTGCGTTATCGAGTTAT TGACTCTTGTCTTTAATCGATTTCGCTT TTGGGATTTATCCCTTTTTACTTTGAGAAAATTAGAGTGTTTCAAGCAGACTTTTGTCTTGAATACTTCAGCATGGAATAATAGAGTAGGACTTTGGTTCTATTTTGTTGGTTTTTGAACCTTAGTAATGGTTAATAGGAACGGTTGGGGGCATTCGTATT
WIV1133	18SrRNA	Babesia venatorum	AAATAACAATACAGGGC AATTGTCTTGTAATTGGAATGATGGTGACCTAAACCCTCACCAGAGTAACAATTGGAGGGCAAGTCTGGTGCCAGCAGCCGCGGTAATTCCAGCTCCAATAGCGTATATTAAACTTGTTGCAGTTAAAAAGCTCGTAGTTGAATTTCTGCGTTATCGAGTTAT TGACTCTTGTCTTTAATCGATTTCGCTT TTGGGATTTATCCCTTTTTACTTTGAGAAAATTAGAGTGTTTCAAGCAGACTTTTGTCTTGAATACTTCAGCATGGAATAATAGAGTAGGACTTTGGTTCTATTTTGTTGGTTTTTGAACCTTAGTAATGGTTAATAGGAACGGTTGGGGGCATTCGTATT
WIV986	18SrRNA	Babesia microti	AAATAACAATACAGGGCTTAAAGTCTTGTAATTGGAATGATGGGAATCTAAACCCTTCCCAGAGTATCAATTGGAGGGCAAGTCTGGTGCCAGCAGCCGCGGTAATTCCAGCTCCAATAGCGTATATTAAAGTTGTTGCAGTTAAGAAGCTCGTAGTTGAATTTCTGCCTTGTC ATTAATCTCGCTTCCGAGCGTTTTTTTATTGGCTTGGCATCTTCTGGATTTGGTGCCTTCGGGTACTATTTTCCAGGATTTACTTTGAGAAAACTAGAGTGTTTCAAACAGGCATTCGCCTTGAATACTACAGCATGGAATAATGAAGTAGGACTTTGGTTCTATTTTGTTGGTTATTGAGCCAGAGTAATGGTTAATAGGAGCAGTTGGGGGCATTCGTATT
WIV431	18SrRNA	Babesia microti	AAATAACAATACAGGGCTTAAAGTCTTGTAATTGGAATGATGGGAATCTAAACCCTTCCCAGAGTATCAATTGGAGGGCAAGTCTGGTGCCAGCAGCCGCGGTAATTCCAGCTCCAATAGCGTATATTAAAGTTGTTGCAGTTAAGAAGCTCGTAGTTGAATTTCTGCCTTGTC ATTAATCTCGCTTCCGAGCGTTTTTTTATTGGCTTGGCATCTTCTGGATTTGGTGCCTTCGGGTACTATTTTCCAGGATTTACTTTGAGAAAACTAGAGTGTTTCAAACAGGCATTCGCCTTGAATACTACAGCATGGAATAATGAAGTAGGACTTTGGTTCTATTTTGTTGGTTATTGAGCCAGAGTAATGGTTAATAGGAGCAGTTGGGGGCATTCGTATT
WIV1006	5S-23S IGS	afzelii	CCTGGTATCGCCTCTATTATTTAGATAATAGATAGCTAGCATCTTGCTAGCTGGATTACTCCATTCGGTAATCTTGGGATCAATAAATGTTTGCTTTTCCCCCAAGCTTTTCGCAGCTTACCACGACCTTCTTCGCCTTAAAGCTCCTAGGCATTCACCATAGACTCTTATTACTTTGACCATATTTTTATCTTCCATCTCTATTTTGCCAATTTGTTTATACAACATAGAATAATATATATCTTTGTTTAATCCATGTCAATATATATATTATTTTTTATATTATTTGAATGTTTTATTCAAATAATATAAACATTTAAAAAATAAATTCAAGATTTAAAGTATAAAATAAAAACCCT
WIV1013	5S-23S IGS	afzelii	CCTGGTATCGCCTCTATTATTTAGATAATAGATAGCTAGCATCTTGCTAGCTGGATTACTCCATTCGGTAATCTTGGGATCAATAAATGTTTGCTTCTCCCCCAAGCTTTTCGCAGCTTACCACGACCTTCTTCGCCTTAAAGCTCCTAGGCATTCACCATAGACTCTTAATACTTTGACCATATTTTTATCTTCCATCTCTATTTTGCCAATTTGTTTATACAACATAGAATAATATATATCTTTGTTTAATCCATGTCAATATATATATTATTTTTTATATTATTTGAATGTTTTATTCAAATAATATAAACATTTAAAAAATAAATTCAAGATTTAAAGTATAAAATAAAAACCCT
WIV1015	5S-23S IGS	afzelii	CCTGGTATCGCCTCTATTATTTAGATAATAGATAGCTAGCATCTTGCTAGCTGGATTACTCCATTCGGTAATCTTGGGATCAATAAATGTTTGCTTCTCCCCCAAGCTTTTCGCAGCTTACCACGACCTTCTTCGCCTTAAAGCTCCTAGGCATTCACCATAGACTCTTATTACTTTGACCATATTTTTATCTTCCATCTCTATTTTGCCAATTTGTTTATACAACATAAAATAATATATATCTTTGTTTAATCCATGTCAATATATATATTATTTTTTATATTATTTGAATGTTTTATTCAAATAATATAAACATTTAAAAAATAAATCARAGGTTTAAAGTATAAAATAAAAACCCT
WIV1031	5S-23S IGS	garinii	CCTGGTATCGCCTCTATTATTTAATAATAGATAGCTAGCATCTTGCTAGCTGGATTACTCCATTCGGTAATCTTGGGATCAATAAATGTTTGCTTCTCCCCCAAGCTTTTCGCAGCTTACCACGACCTTCTTCGCCTTAAAGCTCCTAGGCATTCACCATAGACTCTTATTACTTTGACCATATTTTTATCTTCCATCTCTATTTTGCCAATTTGTTTATACAACATAGAATAATATATATCTTTGTTTAATCCATGTCAATATATATTTTATTTTTTATATTATTCGAATAAAACATTCAAAAACATGAACATCTAAAAACATAAAAAATAAAATCAATGTTTAAAGTATAAAATAAAAACCCT
WIV1043	5S-23S IGS	valaisiana	CCTGGTATCGCCTCTATTATTTAGATAATAGATAACTAGCATCTTACTAGTTGGATTACTCCATTCGGTAATCTTGGGATCAATAAATGTTTGCTTCTCCCCCAAGCTTTTCGCAGCTTACCACGACCTTCTTCGCCTTAAAGCTCCTAGGCATTCACCATAGACTCTTATTACTTTGACCATATTTTTATCTTCCATCTCTATTTTGCCAATTTGTTTATGCAACATAAAATAATATATATCTTTTGTTCAATCCATGTCAATATCTATTTTATTTTTTACATTATTTGAATAAAACATTCAAAAACATGAACATTAAAAAAATATAAAAAATAAATTAAAGATTTAAAGTACAAAATAAAAACCCT
WIV1044	5S-23S IGS	garinii	CCTGGTATCGCCTCTATTATTTAAATAATAGATAGCTAGCATCTTGCTAGCTGGATTACTCCATTCGGTAATCTTGGGATCAATAAATGTTTGCTTCTCCCCCAAGCTTTTCGCAGCTTACCACGACCTTCTTCGCCTTAAAGCTCCTAGGCATTCACCATAGACTCTTATTACTTTGACCATATTTTTATCTTCCATCTCTATTTTGCCAATTTGTTTATACAACATAGAATAATATATATCTTTGTTTAATCCATGTCAATATATATTTTATTTTTTATATTATTTGAATAAAACATTGAAAAACATGAACATCTAAAAACATAAAAAATAAAATCAATGTTTAAAGTATAAAATAAAAACCCT
WIV1048	5S-23S IGS	afzelii	CCTGGTATCGCCTCTATTATTTAGATAATAGATAGCTAGCATCTTGCTAGCTGGATTACTCCATTCGGTAATCTTGGGATCAATAAATGTTTGCTTTTCCCCCAAGCTTTTCGCAGCTTACCACGACCTTCTTCGCCTTAAAGCTCCTAGGCATTCACCATAGACTCTTATTACTTTGACCATATTTTTATCTTCCATCTCTATTTTGCCAATTTGTTTATACAACATAGAATAATATATATCTTTGTTTAATCCATGTCAATATATATATTATTTTTTATATTATTTGAATGTTTTATTCAAATAATATAAACATTTAAAAAATAAATTCAAGATTTAAAGTATAAAATAAAAACCCT
WIV1051	5S-23S IGS	spielmanii	CCTGGTATCGCCTCTATTATTTAGATAATAGATAGCTAGCATCTTGCTAGCTGGATTACTCCATTCGGTAATCTTGGGATCAATAAATGTTTGCTTCTCCCCCAAGCTTTTCGCAGCTTACCACGACCTTCTTCGCCTTAAAGCTCCTAGGCATTCACCATAGACTCTTATTACTTTGACCATATTTTTATCTTCCATCTCTACTTTGCCAATTTGTTTATGCAACATAGAATAATATATATCTTTGTTTAATCCATGTCAATATCTATTTTCTTTTTTATGTTATTTGAATGGCTTATTCAAATAACATAAACATTAAAAAAAATAAAAACCCT
WIV1055	5S-23S IGS	afzelii	CCTGGTATCGCCTCTATTATTTAGATAATAGATAGCTAGCATCTTGCTAGCTGGATTACTCCATTCGGTAATCTTGGGATCAATAAATGTTTGCTTTTCCCCCAAGCTTTTCGCAGCTTACCACGACCTTCTTCGCCTTAAAGCTCCTAGGCATTCACCATAGACTCTTATTACTTTGACCATATTTTTATCTTCCATCTCTATTTTGCCAATTTGTTTATACAACATAGAATAATATATATCTTTGTTTAATCCATGTCAATATATATATTATTTTTTATATTATTTGAATGTTTTATTCAAATAATATAAACATTTAAAAAATAAATTCAAGATTTAAAGTATAAAATAAAAACCCT
WIV1062	5S-23S IGS	spielmanii	CCTGGTATCGCCTCTATTATTTAGATAATAGATAGCTAGCATCTTGCTAGCTGGATTACTCCATTCGGTAATCTTGGGATCAATAAATGTTTGCTTCTCCCCCAAGCTTTTCGCAGCTTACCACGACCTTCTTCGCCTTAAAGCTCCTAGGCATTCACCATAGACTCTTATTACTTTGACCATATTTTTATCTTCCATCTCTACTTTGCCAATTTGTTTATGCAACATAGAATAATATATATCTTTGTTTAATCCATGTCAATATCTATTTTCTTTTTTATGTTATTTGAATGGCTTATTCAAATAACATAAACATTAAAAAAAATAAAAACCCT
WIV1064	5S-23S IGS	garinii	CCTGGTATCGCCTCTATTATTTAATAATAGATAGCTAGCATCTTGCTAGCTGGATTACTCCATTCGGTAATCTTGGGATCAATAAATGTTTGCTTCTCCCCCAAGCTTTTCGCAGCTTACCACGACCTTCTTCGCCTTAAAGCTCCTAGGCATTCACCATAGACTCTTATTACTTTGACCATATTTTTATCTTCCATCTCTATTTTGCCAATTTGTTTATACAACATAGAATAATATATATCTTTGTTTAATCCATGTCAATATATATTTTATTTTTTATATTATTCGAATAAAACATTCAAAAACATGAACATCTAAAAACATAAAAAATAAAATCAATGTTTAAAGTATAAAATAAAAACCCT
WIV1066	5S-23S IGS	garinii	CCTGGTATCGCCTCTATTATTTAAATAATAGATAGCTAGCATCTTGCTAGCTGGATTACTCCATTCGGTAATCTTGGGATCAATAAATGTTTGCTTCTCCCCCAAGCTTTTCGCAGCTTACCACGACCTTCTTCGCCTTAAAGCTCCTAGGCATTCACCATAGACTCTTATTACTTTGACCATATTTTTATCTTCCATCTCTATTTTGCCAATTTGTTTATACAACATAGAATAATATATATCTTTGTTTAATCCATGTCAATATATATTTTATTTTTTATATTATTTGAATAAAACATTGAAAAACATGAACATCTAAAAACATAAAAAATAAAATCAATGTTTAAAGTATAAAATAAAAACCCT
WIV107	5S-23S IGS	valaisiana	CCTGGTATCGCCTCTATTATTTAGATAATAGATAACTAGCATCTTGCTAGTTGGATTACTCCATTCGGTAATCTTGGGATCAATAAATGTTTGCTTCTCCCCCAAGCTTTTCGCAGCTTACCACGACCTTCTTCGCCTTAAAGCTCCTAGGCATTCACCATAGACTCTTATTACTTTGACCATATTTTTATCTTCCATCTCTATTTTGCCAATTTGTTTATGCAACATAAAATAATATATATCTTTTGTTCAATCCATGTCAATATCTATTTTATTTTTTACATTATTTGAATAAAACATTCAAAAACATGAACATTAAAAAAATATAAAAAATAAATTTAAGGTTTAAATTACAAAATAAAAACCCT
WIV1076	5S-23S IGS	afzelii	CCTGGTATCGCCTCTATTATTTAGATAATAGATAGCTAGCATCTTGCTAGCTGGATTACTCCATTCGGTAATCTTGGGATCAATAAATGTTTGCTTTTCCCCCAAGCTTTTCGCAGCTTACCACGACCTTCTTCGCCTTAAAGCTCCTAGGCATTCACCATAGACTCTTATTACTTTGACCATATTTTTATCTTCCATCTCTATTTTGCCAATTTGTTTATACAACATAGAATAATATATATCTTTGTTTAATCCATGTCAATATATATATTATTTTTTATATTATTTGAATAAAACATTCAAATAATATAAACATTTAAAAAATAAATTCAAGATTTAAAGTATAAAATAAAAACCCT
WIV1097	5S-23S IGS	afzelii	CCTGGTATCGCCTCTATTATTTAGATAATAGATAGCTAGCATCTTGCTAGCTGGATTACTCCATTCGGTAATCTTGGGATCAATAAATGTTTGCTTTTCCCCCAAGCTTTTCGCAGCTTACCACGACCTTCTTCGCCTTAAAGCTCCTAGGCATTCACCATAGACTCTTATTACTTTGACCATATTTTTATCTTCCATCTCTATTTTGCCAATTTGTTTATACAACATAGAATAATATATATCTTTGTTTAATCCATGTCAATATATATATTATTTTTTATATTATTTGAATGTTTTATTCAAATAATATAAACATTTAAAAAATAAATTCAAGATTTAAAGTATAAAATAAAAACCCT
WIV1102	5S-23S IGS	afzelii	CCTGGTATCGCCTCTATTATTTAGATAATAGATAGCTAGCATCTTGCTAGCTGGATTACTCCATTCGGTAATCTTGGGATCAATAAATGTTTGCTTATCCCCCAAGCTTTTCGCAGCTTACCACGACCTTCTTCGCCTTAAAGCTCCTAGGCATCCACCATAGACTCTTATTACTTTGACCATATTTTTATCTTCCATCTCTATTTTGCCAATTTGTTTATACAACATAGAATAATATATATCTTTGTTTAATCCATGTCAATATATATATTATTTTTTATATTATTTGAATGTTTTATTCAAATAATATAAACATTTAAAAAATAAATTCAAGGTTTAAAGTATAAAATAAAAACCCT
WIV1123	5S-23S IGS	afzelii	CCTGGTATCGCCTCTATTATTTAGATAATAGATAGCTAGCATCTTGCTAGCTGGATTACTCCATTCGGTAATCTTGGGATCAATAAATGTTTGCTTTTCCCCCAAGCTTTTCGCAGCTTACCACGACCTTCTTCGCCTTAAAGCTCCTAGGCATTCACCATAGACTCTTATTACTTTGACCATATTTTTATCTTCCATCTCTATTTTGCCAATTTGTTTATACAACATAGAATAATATATATCTTTGTTTAATCCATGTCAATATATATATTATTTTTTATATTATTTGAATGTTTTATTCAAATAATATAAACATTTAAAAAATAAATTCAAGATTTAAAGTATAAAATAAAAACCCT
WIV1124	5S-23S IGS	garinii	CCTGGTATCGCCTCTATTATTTAATAATAGATAGCTAGCATCTTGCTAGCTGGATTACTCCATTCGGTAATCTTGGGATCAATAAATGTTTGCTTCTCCCCCAAGCTTTTCGCAGCTTACCACGACCTTCTTCGCCTTAAAGCTCCTAGGCATTCACCATAGACTCTTATTACTTTGACCATATTTTTATCTTCCATCTCTATTTTGCCAATTTGTTTATACAACATAGAATAATATATATCTTTGTTTAATCCATGTCAATATATATTTTATTTTTTATATTATTCGAATAAAACATTCAAAAACATGAACATCTAAAAACATAAAAAATAAAATCAATGTTTAAAGTATAAAATAAAAACCCT
WIV1132	5S-23S IGS	afzelii	CCTGGTATCGCCTCTATTATTTAGATAATAGATAGCTAGCATCTTGCTAGCTGGATTACTCCATTCGGTAATCTTGGGATCAATAAATGTTTGCTTCTCCCCCCAAGCTTTTCGCAGCTTACCACGACCTTCTTCGCCTTAAAGCTCCTAGGCATCCACCATAGACTCTTATTACTTTGACCATATTTTTATCTTCCATCTCTATTTTGCCAATTTGTTTATACAACATAAAATAATATATATCTTTGTTTAATCCATGTCAATATATATATTATTTTTTATATTATTTGAATGTTTTATTCAAATAATATAAACATTTAAAAAATAAATTCAAGGTTTAAAGTATAAAATAAAAACCCT
WIV1182	5S-23S IGS	afzelii	CCTGGTATCGCCTCTATTATTTAGATAATAGATAGCTAGCATCTTGCTAGCTGGATTACTCCATTCGGTAATCTTGGGATCAATAAATGTTTGCTTCTCCCCCAAGCTTTTCGCAGCTTACCACGACCTTCTTCGCCTTAAAGCTCCTAGGCATCCACCATAGACTCTTATTACTTTGACCATATTTTTATCTTCCATCTCTATTTTGCCAATTTGTTTATACAACATAAAATAATATATATCTTTGTTTAATCCATGTCAATATATATATTATTTTTTATATTATTTGAATAAAACATTCAAATAATATAAACATTTAAAAAATAAATTYAAGATTTAAAGTATAAAATAAAAACCCT
WIV1184	5S-23S IGS	valaisiana	CCTGGTATCGCCTCTATTATTTAGATAATAGATAACTAGCATCTTGCTAGTTGGATTACTCCATTCGGTAATCTTGGGATCAATAAATGTTTGCTTCTCCCCCAAGCTTTTCGCAGCTTACCACGACCTTCTTCGCCTTAAAGCTCCTAGGCATTCACCATAGACTCTTATTACTTTGACCATATTTTTATCTTCCATCTCTATTTTGCCAATTTGTTTATGCAACATAAAATAATATATATCTTTTGTTCAATCCATGTCAATATCTATTTTATTTTTTACATTATTTGAATAAAACATTCAAAAACATAAACATTAAAAAAATATAAAAAATAAATTTAAGGTTTAAATTACAAAATAAAAACCCT
WIV1202	5S-23S IGS	spielmanii	CCTGGTATCGCCTCTATTACTTAGATAATAGATAGCTAGCATCTTGCTAACTGGATTACTCCATTCGGTAATCTTGGGATCAATAAATGTTTGCTTCTCCCCCAAGCTTTTCGCAGCTTACCACGACCTTCTTCGCCTTAAAGCTCCTAGGCATTCACCATAGACTCTTATTACTTTGACCATATTTTTATCTTCCATCTCTACTTTGCCAATTTGTTTATGCAACATAGAATAATATATATCTTTGTTTAATCCATGTCAATATCTATTTTCTTTTTTATGTTGTTTGAATAAGCCATTTAAATAACATAAAAACTAAAAAAAAATAAAAACCCT
WIV1205	5S-23S IGS	valaisiana	CCTGGTATCGCCTCTATTATTTAGATAATAGATAACTAGCATCTTGCTAGTTGGATTACTCCATTCGGTAATCTTGGGATCAATAAATGTTTGCTTCTCCCCCAAGCTTTTCGCAGCTTACCACGACCTTCTTCGCCTTAAAGCTCCTAGGCATTCACCATAGACTCTTATTACTTTGACCATATTTTTATCTTCCATCTCTATTTTGCCAATTTGTTTATGCAACATAAAATAATATATATCTTTTGTTCAATCCATGTCAATATCTATTTTATTTTTTACATTATTTGAATAAAACATTCAAAAACATGAACATTAAAAAAATATAAAAAATAAATTTAAGGTTTAAATTACAAAATAAAAACCCT
WIV1235	5S-23S IGS	sensu stricto	CCTGGTATCGCCTCTATTATTTAAATAATAGATAGCTAGCATCTTGCTAGCTGGATTACTCCATTCGGTAATCTTGGGATCAATAAATGTTTGCTTCTCCCCCAAGCTTTTCGCAGCTTACCACGACCTTCTTCGCCTTAAAGCTCCTAGGCATTCACCATAGACTCTTATTACTTTGACCATATTTTTATCTTCCATCTCTATTTTGCCAATTTATTTATACAACATAAAATAATATATATCTTTGTTTAATACATGTCAATATATATTTTATTTTTTATGTTATTTAAACAACACATTCAAAAACACCAATATTTAAAAAACATAAAAATAAAATCAAAGTTTAAAGTATAAAAATAAAAACCCT
WIV1250	5S-23S IGS	afzelii	CCTGGTATCGCCTCTATTATTTAGATAATAGATAGCTAGCATCTTGCTAGCTGGATTACTCCATTCGGTAATCTTGGGATCAATAAATGTTTGCTTTTCCCCCAAGCTTTTCGCAGCTTACCACGACCTTCTTCGCCTTAAAGCTCCTAGGCATTCACCATAGACTCTTATTACTTTGACCATATTTTTATCTTCCATCTCTATTTTGCCAATTTGTTTATACAACATAGAATAATATATATCTTTGTTTAATCCATGTCAATATATATATTATTTTTTATATTATTTGAATGTTTTATTCAAATAATATAAACATTTAAAAAATAAATTCAAGATTTAAAGTATAAAATAAAAACCCT
WIV1253	5S-23S IGS	sensu stricto	CCTGGTATCGCCTYTATTATTTAAATAATAGATAGCTAGCATCTTGCTAGCTGGATTACTCCATTCGGTAATCTTGGGATCAATAAATGTTTGCTTCTCCCCCAAGCTTTTCGCAGCTTACCACGACCTTCTTCGCCTTAAAGCTCCTAGGCATTCACCATAGACTCTTATTACTTTGACCATATTTTTATCTTCCATCTCTATTTTGCCAATTTATTTATACAACATAAAATAATATATATCTTTGTTTAATACATGTCAATATATATTTTATTTTTTATGTTATTTAAACAACACATTCAAAAACACCAATATTTAAAAAACATAAAAATAAAATCAAAGTTTAAAGTATAAAAATAAAAACCCT
WIV1254	5S-23S IGS	valaisiana	CCTGGTATCGCCTCTATTATTTAGATAATAGATAACTAGCATCTTGCTAGTTGGATTACTCCATTCGGTAATCTTGGGATCAATAAATGTTTGCTTCTCCCCCAAGCTTTTCGCAGCTTACCACGACCTTCTTCGCCTTAAAGCTCCTAGGCATTCACCATAGACTCTTATTACTTTGACCATATTTTTATCTTCCATCTCTATTTTGCCAATTTGTTTATGCAACATAAAATAATATATATCTTTTGTTCAATCCATGTCAATATCTATTTTATTTTTTACATTATTTGAATAAAACATTCAAAAACATGAACATTAAAAAAATATAAAAAATAAATTTAAGGTTTAAATTACAAAATAAAAACCCT
WIV1262	5S-23S IGS	afzelii	CCTGGTATCGCCTCTATTATTTAGATAATAGATAGCTAGCATCTTGCTAGCTGGATTACTCCATTCGGTAATCTTGGGATCAATAAATGTTTGCTTCTCCCCCAAGCTTTTCGCAGCTTACCACGACCTTCTTCGCCTTAAAGCTCCTAGGCATTCACCATAGACTCTTATTACTTTGACCATATTTTTATCTTCCATCTCTATTTTGCCAATTTGTTCATACAACATAGAATAATATATATCTTTGTTTAATCCATGTCAATATATATATTATTTTTTATATTATTTGAATGTTTTATTCAAATAATATAAACATTTAAAAAATAAATTCAAGGTTTAAAGTATAAAATAAAAACCCT
WIV1279	5S-23S IGS	spielmanii	CCTGGTATCGCCTCTATTATTTAGATAATAGATAGCTAGCATCTTGCTAGCTGGATTACTCCATTCGGTAATCTTGGGATCAATAAATGTTTGCTTCTCCCCCAAGCTTTTCGCAGCTTACCACGACCTTCTTCGCCTTAAAGCTCCTAGGCATTCACCATAGACTCTTATTACTTTGACCATATTTTTATCTTCCATCTCTACTTTGCCAATTTGTTTATGCAACATAGAATAATATATATCTTTGTTTAATCCATGTCAATATCTATTTTCTTTTTTATGTTATTTGAATGGCTTATTCAAATAACATAAACATTAAAAAAAATAAAAACCCT
WIV1288	5S-23S IGS	spielmanii	CCTGGTATCGCCTCTATTATTTAGATAATAGATAGCTAGCATCTTGCTAGCTGGATTACTCCATTCGGTAATCTTGGGATCAATAAATGTTTGCTTCTCCCCCAAGCTTTTCGCAGCTTACCACGACCTTCTTCGCCTTAAAGCTCCTAGGCATTCACCATAGACTCTTATTACTTTGACCATATTTTTATCTTCCATCTCTACTTTGCCAATTTGTTTATGCAACATAGAATAATATATATCTTTGTTTAATCCATGTCAATATCTATTTTCTTTTTTATGTTATTTGAATGGCTTATTCAAATAACATAAACATTAAAAAAAATAAAAACCCT
WIV1298	5S-23S IGS	valaisiana	CCTGGTATCGCCTCTATTATTTAGATAATAGATAACTAGCATCTTGCTAGTTGGATTACTCCATTCGGTAATCTTGGGATCAATAAATGTTTGCTTCTCCCCCAAGCTTTTCGCAGCTTACCACGACCTTCTTCGCCTTAAAGCTCCTAGGCATTCACCATAGACTCTTATTACTTTGACCATATTTTTATCTTCCATCTCTATTTTGCCAATTTGTTTATGCAACATAAAATAATATATATCTTTTGTTCAATCCATGTCAATATCTATTTTATTTTTTACATTATTTGAATAAAACATTCAAAAACATGAACATTAAAAAAATATAAAAAATAAATTTAAGGTTTAAATTACAAAATAAAAACCCT
WIV1303	5S-23S IGS	afzelii	CCTGGTATCGCCTCTATTATTTAGATAATAGATAGCTAGCATCTTGCTAGCTGGATTACTCCATTCGGTAATCTTGGGATCAATAAATGTTTGCTTTTCCCCCAAGCTTTTCGCAGCTTACCACGACCTTCTTCGCCTTAAAGCTCCTAGGCATTCACCATAGACTCTTATTACTTTGACCATATTTTTATCTTCCATCTCTATTTTGCCAATTTGTTTATACAACATAGAATAATATATATCTTTGTTTAATCCATGTCAATATATATATTATTTTTTATATTATTTGAATGTTTTATTCAAATAATATAAACATTTAAAAAATAAATTCAAGATTTAAAGTATAAAATAAAAACCCT
WIV1307	5S-23S IGS	afzelii	CCTGGTATCGCCTCTATTATTTAGATAATAGATAGCTAGCATCTTGCTAGCTGGATTACTCCATTCGGTAATCTTGGGATCAATAAATGTTTGCTTATCCCCCAAGCTTTTCGCAGCTTACCACGACCTTCTTCGCCTTAAAGCTCCTAGGCATCCACCATAGACTCTTATTACTTTGACCATATTTTTATCTTCCATCTCTATTTTGCCAATTTGTTTATACAACATAGAATAATATATATCTTTGTTTAATCCATGTCAATATATATATTATTTTTTATATTATTTGAATGTTTTATTCAAATAATATAAACATTTAAAAAATAAATTCAAGGTTTAAAGTATAAAATAAAAACCCT
WIV1311	5S-23S IGS	afzelii	CCTGGTATCGCCTCTATTATTTAGATAATAGATAGCTAGCATCTTGCTAGCTGGATTACTCCATTCGGTAATCTTGGGATCAATAAATGTTTGCTTCTCCCCCAAGCTTTTCGCAGCTTACCACGACCTTCTTCGCCTTAAAGCTCCTAGGCATTCACCATAGACTCTTATTACTTTGACCATATTTTTATCTTCCATCTCTATTTTGCCAATTTGTTCATACAACATAGAATAATATATATCTTTGTTTAATCCATGTCAATATATATATTATTTTTTATATTATTTGAATGTTTTATTCAAATAATATAAACATTTAAAAAATAAATTCAAGGTTTAAAGTATAAAATAAAAACCCT
WIV1331	5S-23S IGS	valaisiana	CCTGGTATCGCCTCTATTATTTAGATAATAGATAACTAGCATCTTGCTAGTTGGATTACTCCATTCGGTAATCTTGGGATCAATAAATGTTTGCTTCTCCCCCAAGCTTTTCGCAGCTTACCACGACCTTCTTCGCCTTAAAGCTCCTAGGCATTCACCATAGACTCTTATTACTTTGACCATATTTTTATCTTCCATCTCTATTTTGCCAATTTGTTTATGCAACATAAAATAATATATATCTTTTGTTCAATCCATGTCAATATCTATTTTATTTTTTACATTATTTGAATAAAACATTCAAAAACATRAACATTAAAAAAATATAAAAAATAAATTTAAGGTTTAAATTACAAAATAAAAACCCT
WIV1350	5S-23S IGS	spielmanii	CCTGGTATCGCCTCTATTATTTAGATAATAGATAGCTAGCATCTTGCTAGCTGGATTACTCCATTCGGTAATCTTGGGATCAATAAATGTTTGCTTCTCCCCCAAGCTTTTCGCAGCTTACCACGACCTTCTTCGCCTTAAAGCTCCTAGGCATTCACCATAGACTCTTATTACTTTGACCATATTTTTATCTTCCATCTCTACTTTGCCAATTTGTTTATGCAACATAGAATAATATATATCTTTGTTTAATCCATGTCAATATCTATTTTCTTTTTTATGTTATTTGAATGGCTTATTCAAATAACATAAACATTAAAAAAAATAAAAACCCT
WIV1356	5S-23S IGS	garinii	CCTGGTATCGCCTCTATTATTTAAATAATAGATAGCTAGCATCTTGCTAGCTGGATTACTCCATTCGGTAATCTTGGGATCAATAAATGTTTGCTTCTCCCCCAAGCTTTTCGCAGCTTACCACGACCTTCTTCGCCTTAAAGCTCCTAGGCATTCACCATAGACTCTTATTACTTTGACCATATTTTTATCTTCCATCTCTATTTTGCCAATTTGTTTATACAACATAGAATAATATATATCTTTGTTTAATCCATGTCAATATATATATTTTATTTTTTATATTATTCGAATAAAACATTCAAAAACATGAACATCTAAAAACATAAAAAATAAAATCAATGTTTAAAGTATAAAATAAAAACCCT
WIV1375	5S-23S IGS	garinii	CCTGGTATCGCCTCTATTATTTAATAATAGATAGCTAGCATCTTGCTAGCTGGATTACTCCATTCGGTAATCTTGGGATCAATAAATGTTTGCTTCTCCCCCAAGCTTTTCGCAGCTTACCACGACCTTCTTCGCCTTAAAGCTCCTAGGCATTCACCATAGACTCTTATTACTTTGACCATATTTTTATCTTCCATCTCTATTTTGCCAATTTGTTTATACAACATAGAATAATATATATCTTTGTTTAATCCATGTCAATATATATTTTATTTTTTATATTATTCGAATAAAACATTCAAAAACATGAACATCTAAAAACATAAAAAATAAAATCAATGTTTAAAGTATAAAATAAAAACCCT
WIV1376	5S-23S IGS	valaisiana	CCTGGTATCGCCTCTATTATTTAGATAATAGATAACTAGCATCTTGCTAGTTGGATTACTCCATTCGGTAATCTTGGGATCAATAAATGTTTGCTTCTCCCCCAAGCTTTTCGCAGCTTACCACGACCTTCTTCGCCTTAAAGCTCCTAGGCATTCACCATAGACTCTTATTACTTTGACCATATTTTTATCTTCCATCTCTATTTTGCCAATTTGTTTATGCAACATAAAATAATATATATCTTTTGTTCAATCCATGTCAATATCTATTTTATTTTTTACATTATTTGAATAAAACATTCAAAAACATAAACATTAAAAAAATAAATTTAAGGTTTAAATTACAAAATAAAAACCCT
WIV1383	5S-23S IGS	afzelii	CCTGGTATCGCCTCTATTATTTAGATAATAGATAGCTAGCATCTTGCTAGCTGGATTACTCCATTCGGTAATCTTGGGATCAATAAATGTTTGCTTTTCCCCCAAGCTTTTCGCAGCTTACCACGACCTTCTTCGCCTTAAAGCTCCTAGGCATTCACCATAGACTCTTATTACTTTGACCATATTTTTATCTTCCATCTCTATTTTGCCAATTTGTTTATACAACATAGAATAATATATATCTTTGTTTAATCCATGTCAATATATATATTATTTTTTATATTATTTGAATGTTTTATTCAAATAATATAAACATTTAAAAAATAAATTCAAGATTTAAAGTATAAAATAAAAACCCT
WIV1386	5S-23S IGS	afzelii	CCTGGTATCGCCTCTATTATTTAGATAATAGATAGCTAGCATCTTGCTAGCTGGATTACTCCATTCGGTAATCTTGGGATCAATAAATGTTTGCTTCTCCCCCAAGCTTTTCGCAGCTTACCACGACCTTCTTCGCCTTAAAGCTCCTAGGCATCCACCATAGACTCTTATTACTTTGACCATATTTTTATCTTCCATCTCTATTTTGCCAATTTGTTTATACAACATAAAATAATATATATCTTTGTTTAATCCATGTCAATATATATATTATTTTTTATATTATTTGAATGTTTTATTCAAATAATATAAACATTTAAAAAATAAATTTAAGGTTTAAAGTATAAAATAAAAACCCT
WIV1390	5S-23S IGS	valaisiana	CCTGGTATCGCCTCTATTATTTAGATAATAGATAACTAGCATCTTACTAGTTGGATTACTCCATTCGGTAATCTTGGGATCAATAAATGTTTGCTTCTCCCCCAAGCTTTTCGCAGCTTACCACGACCTTCTTCGCCTTAAAGCTCCTAGGCATTCACCATAGACTCTTATTACTTTGACCATATTTTTATCTTCCATCTCTATTTTGCCAATTTGTTTATGCAACATAAAATAATATATATCTTTTGTTCAATCCATGTCAATATCTATTTTATTTTTTACATTATTTGAATAAAACATTCAAAAACATGAACATTAAAAAAATATAAAAAATAAATTTAAGGTTTAAAGTACAAAATAAAAACCCT
WIV1398	5S-23S IGS	garinii	CCTGGTATCGCCTCTATTATTTAAATAATAGATAGCTAGCATCTTGCTAGCTGGATTACTCCATTCGGTAATCTTGGGATCAATAAATGTTTGCTTCTCCCCCAAGCTTTTCGCAGCTTACCACGACCTTCTTCGCCTTAAAGCTCCTAGGCATTCACCATAGACTCTTATTACTTTGACCATATTTTTATCTTCCATCTCTATTTTGCCAATTTGTTTATACAACATAGAATAATATATATCTTTGTTTAATCCATGTCAATATATATATTTTATTTTTTATATTATTCGAATAAAACATTCAAAAACATGAACATCTAAAAACATAAAAAATAAAATCAATGTTTAAAGTATAAAATAAAAACCCT
WIV1410	5S-23S IGS	afzelii	CCTGGTATCGCCTCTATTATTTAGATAATAGATAGCTAGCATCTTGCTAGCTGGATTACTCCATTCGGTAATCTTGGGATCAATAAATGTTTGCTTTTCCCCCAAGCTTTTCGCAGCTTACCACGACCTTCTTCGCCTTAAAGCTCCTAGGCATTCACCATAGACTCTTATTACTTTGACCATATTTTTATCTTCCATCTCTATTTTGCCAATTTGTTTATACAACATAGAATAATATATATCTTTGTTTAATCCATGTCAATATATATATTATTTTTTATATTATTTGAATGTTTTATTCAAATAATATAAACATTTAAAAAATAAATTCAAGATTTAAAGTATAAAATAAAAACCCT
WIV1414	5S-23S IGS	afzelii	CCTGGTATCGCCTCTATTATTTAGATAATAGATAGCTAGCATCTTGCTAGCTGGATTACTCCATTCGGTAATCTTGGGATCAATAAATGTTTGCTTTTCCCCCAAGCTTTTCGCAGCTTACCACGACCTTCTTCGCCTTAAAGCTCCTAGGCATTCACCATAGACTCTTATTACTTTGACCATATTTTTATCTTCCATCTCTATTTTGCCAATTTGTTTATACAACATAGAATAATATATATCTTTGTTTAATCCATGTCAATATATATATTATTTTTTATATTATTTGAATGTTTTATTCAAATAATATAAACATTTAAAAAATAAATTCAAGATTTAAAGTATAAAATAAAAACCCT
WIV1416	5S-23S IGS	afzelii	CCTGGTATCGCCTCTATTATTTAGATAATAGATAGCTAGCATCTTGCTAGCTGGATTACTCCATTCGGTAATCTTGGGATCAATAAATGTTTGCTTCTCCCCCCAAGCTTTTCGCAGCTTACCACGACCTTCTTCGCCTTAAAGCTCCTAGGCATCCACCATAGACTCTTATTACTTTGACCATATTTTTATCTTCCATCTCTATTTTGCCAATTTGTTTATACAACATAAAATAATATATATCTTTGTTTAATCCATGTCAATATATATATTATTTTTTATATTATTTGAATGTTTTATTCAAATAATATAAACATTTAAAAAATAAATTCAAGGTTTAAAGTATAAAATAAAAACCCT
WIV1421	5S-23S IGS	afzelii	CCTGGTATCGCCTCTATTATTTAGATAATAGATAGCTAGCATCTTGCTAGCTGGATTACTCCATTCGGTAATCTTGGGATCAATAAATGTTTGCTTCTCCCCCAAGCTTTTCGCAGCTTACCACGACCTTCTTCGCCTTAAAGCTCCTAGGCATTCACCATAGACTCTTATTACTTTGACCATATTTTTATCTTCCATCTCTATTTTGCCAATTTGTTCATACAACATAGAATAATATATATCTTTGTTTAATCCATGTCAATATATATATTATTTTTTATATTATTTGAATGTTTTATTCAAATAATATAAACATTTAAAAAATAAATTCAAGGTTTAAAGTATAAAATAAAAACCCT
WIV144	5S-23S IGS	afzelii	CCTGGTATCGCCTCTATTATTTAGATAATAGATAGCTAGCATCTTGCTAGCTGGATTACTCCATTCGGTAATCTTGGGATCAATAAATGTTTGCTTTTCCCCCAAGCTTTTCGCAGCTTACCACGACCTTCTTCGCCTTAAAGCTCCTAGGCATTCACCATAGACTCTTATTACTTTGACCATATTTTTATCTTCCATCTCTATTTTGCCAATTTGTTTATACAACATAGAATAATATATATCTTTGTTTAATCCATGTCAATATATATATTATTTTTTATATTATTTGAATGTTTTATTCAAATAATATAAACATTTAAAAAATAAATTCAAGATTTAAAGTATAAAATAAAAACCCT
WIV1455	5S-23S IGS	garinii	CCTGGTATCGCCTCTATTATTTAAATAATAGATAGCTAGCATCTTGCTAGCTGGATTACTCCATTCGGTAATCTTGGGATCAATAAATGTTTGCTTCTCCCCCAAGCTTTTCGCAGCTTACCACGACCTTCTTCGCCTTAAAGCTCCTAGGCATTCACCATAGACTCTTATTACTTTGACCATATTTTTATCTTCCATCTCTATTCTGCCAATTTGTTTATACAACATAGAATAATATATATCTTTGTTTAATCCATGTCAATATATATATTTTATTTTTTATATTATTTGAATAAAACATTCAAATAATATAAACATCTAAAAACATAAAAAATAAAATCAATGTTTAAAGTATAAAATAAAAACCCT
WIV1462	5S-23S IGS	afzelii	CCTGGTATCGCCTCTATTATTTAGATAATAGATAGCTAGCATCTTGCTAGCTGGATTACTCCATTCGGTAATTTTGGGATCAATAAATGTTTGCTTCTCCCCCAAGCTTTTCGCAGCTTACCACGACCTTCTTCGCCTTAAAGCTCCTAGGCATTCACCATAGACTCTTATTACTTTGACCATATTTTTATCTTCCATCTCTATTTTGCCAATTTGTTCATACAACATAGAATAATATATATCTTTGTTTAATCCATGTCAATATATATATTATTTTTTATATTATTTGAATGTTTTATTCAAATAATATAAACATTTAAAAAATAAATTCAAGGTTTAAAGTATAAAATAAAAACCCT
WIV1475	5S-23S IGS	afzelii	CCTGGTATCGCCTCTATTATTTAGATAATAGATAGCTAGCATCTTGCTAGCTGGATTACTCCATTCGGTAATCTTGGGATCAATAAATGTTTGCTTCTCCCCCAAGCTTTTCGCAGCTTACCACGACCTTCTTCGCCTTAAAGCTCCTAGGCATTCACCATAGACTCTTATTACTTTGACCATATTTTTATCTTCCATCTCTATTTTGCCAATTTGTTCATACAACATAGAATAATATATATCTTTGTTTAATCCATGTCAATATATATATTATTTTTTATATTATTTGAATGTTTTATTCAAATAATATAAACATTTAAAAAATAAATTCAAGGTTTAAAGTATAAAATAAAAACCCT
WIV1481	5S-23S IGS	garinii	CCTGGTATCGCCTCTATTATTTAAATAATAGATAGCTAGCATCTTGCTAGCTGGATTACTCCATTCGGTAATCTTGGGATCAATAAATGTTTGCTTCTCCCCCAAGCTTTTCGCAGCTTACCACGACCTTCTTCGCCTTAAAGCTCCTAGGCATTCACCATAGACTCTTATTACTTTGACCATATTTTTATCTTCCATCTCTATTTTGCCAATTTGTTTATACAACATAGAATAATATATATCTTTGTTTAATCCATGTCAATATATATTTTATTTTTTATATTATTTGAATAAAACATTGAAAAACATGAACATCTAAAAACATAAAAAATAAAATCAATGTTTAAAGTATAAAATAAAAACCCT
WIV1483	5S-23S IGS	afzelii	CCTGGTATCGCCTCTATTATTTAGATAATAGATAGCTAGCATCTTGCTAGCTGGATTACTCCATTCGGTAATCTTGGGATCAATAAATGTTTGCTTATCCCCCAAGCTTTTCGCAGCTTACCACGACCTTCTTCGCCTTAAAGCTCCTAGGCATCCACCATAGACTCTTATTACTTTGACCATATTTTTATCTTCCATCTCTATTTTGCCAATTTGTTTATACAACATAGAATAATATATATCTTTGTTTAATCCATGTCAATATATATATTATTTTTTATATTATTTGAATGTTTTATTCAAATAATATAAACATTTAAAAAATAAATTCAAGGTTTAAAGTATAAAATAAAAACCCT
WIV1491	5S-23S IGS	afzelii	CCTGGTATCGCCTCTATTATTTAGATAATAGATAGCTAGCATCTTGCTAGCTGGATTACTCCATTCGGTAATCTTGGGATCAATAAATGTTTGCTTTTCCCCCAAGCTTTTCGCAGCTTACCACGACCTTCTTCGCCTTAAAGCTCCTAGGCATTCACCATAGACTCTTATTACTTTGACCATATTTTTATCTTCCATCTCTATTTTGCCAATTTGTTTATACAACATAGAATAATATATATCTTTGTTTAATCCATGTCAATATATATATTATTTTTTATATTATTTGAATAAAACATTCAAATAATATAAACATTTAAAAAATAAATTCAAGATTTAAAGTATAAAATAAAAACCCT
WIV150	5S-23S IGS	garinii	CCTGGTATCGCCTCTATTATTTAATAATAGATAGCTAGCATCTTGCTAGCTGGATTACTCCATTCGGTAATCTTGGGATCAATAAATGTTTGCTTCTCCCCCAAGCTTTTCGCAGCTTACCACGACCTTCTTCGCCTTAAAGCTCCTAGGCATTCACCATAGACTCTTATTACTTTGACCATATTTTTATCTTCCATCTCTATTTTGCCAATTTGTTTATACAACATAGAATAATATATATCTTTGTTTAATCCATGTCAATATATATTTTATTTTTTATATTATTYGAATAAAACATTCAAAAACATRAACATCTAAAAACATAAAAAATAAAATCAATGTTTAAAGTATAAAATAAAAACCCT
WIV1509	5S-23S IGS	valaisiana	CCTGGTATCGCCTCTATTATTTAGATAATAGATAACTAGCATCTTGCTAGTTGGATTACTCCATTCGGTAATCTTGGGATCAATAAATGTTTGCTTCTCCCCCAAGCTTTTCGCAGCTTACCACGACCTTCTTCGCCTTAAAGCTCCTAGGCATTCACCATAGACTCTTATTACTTTGACCATATTTTTATCTTCCATCTCTATTTTGCCAATTTGTTTATGCAACATAAAATAATATATATCTTTTGTTCAATCCATGTCAATATCTATTTTATTTTTTACATTATTTGAATAAAACATTCAAAAACATAAACATTAAAAAAATAAATTTAAGGTTTAAATTACAAAATAAAAACCCT
WIV1510	5S-23S IGS	garinii	CCTGGTATCGCCTCTATTATTTAATAATAGATAGCTAGCATCTTGCTAGCTGGATTACTCCATTCGGTAATCTTGGGATCAATAAATGTTTGCTTCTCCCCCAAGCTTTTCGCAGCTTACCACGACCTTCTTCGCCTTAAAGCTCCTAGGCATTCACCATAGACTCTTATTACTTTGACCATATTTTTATCTTCCATCTCTATTTTGCCAATTTGTTTATACAACATAGAATAATATATATCTTTGTTTAATCCATGTCAATATATATTTTATTTTTTATATTATTCGAATAAAACATTCAAAAACATGAACATCTAAAAACATAAAAAATAAAATCAATGTTTAAAGTATAAAATAAAAACCCT
WIV1511	5S-23S IGS	afzelii	CCTGGTATCGCCTCTATTATTTAGATAATAGATAGCTAGCATCTTGCTAGCTGGATTACTCCATTCGGTAATCTTGGGATCAATAAATGTTTGCTTTTCCCCCAAGCTTTTCGCAGCTTACCACGACCTTCTTCGCCTTAAAGCTCCTAGGCATTCACCATAGACTCTTATTACTTTGACCATATTTTTATCTTCCATCTCTATTTTGCCAATTTGTTTATACAACATAGAATAATATATATCTTTGTTTAATCCATGTCAATATATATATTATTTTTTATATTATTTGAATGTTTTATTCAAATAATATAAACATTTAAAAAATAAATTCAAGATTTAAAGTATAAAATAAAAACCCT
WIV1514	5S-23S IGS	afzelii	CCTGGTATCGCCTCTATTATTTAGATAATAGATAGCTAGCATCTTGCTAGCTGGATTACTCCATTCGGTAATCTTGGGATCAATAAATGTTTGCTTCTCCCCCAAGCTTTTCGCAGCTTACCACGACCTTCTTCGCCTTAAAGCTCCTAGGCATTCACCATAGACTCTTATTACTTTGACCATATTTTTATCTTCCATCTCTATTTTGCCAATTTGTTTATACAACATAAAATAATATATATCTTTGTTTAATCCATGTCAATATATATATTATTTTTTATATTATTTGAATGTTTTATTCAAATAATATAAACATTTAAAAAATAAATTCAAGGTTTAAAGTATAAAATAAAAACCCT
WIV1515	5S-23S IGS	valaisiana	CCTGGTATCGCCTCTATTATTTAGATAATAGATAACTAGCATCTTGCTAGTTGGATTACTCCATTCGGTAATCTTGGGATCAATAAATGTTTGCTTCTCCCCCAAGCTTTTCGCAGCTTACCACGACCTTCTTCGCCTTAAAGCTCCTAGGCATTCACCATAGACTCTTATTACTTTGACCATATTTTTATCTTCCATCTCTATTTTGCCAATTTGTTTATGCAACATAAAATAATATATATCTTTTGTTCAATCCATGTCAATATCTATTTTATTTTTTACATTATTTGAATAAAACATTCAAAAACATGAACATTAWAAAAATATAAAAAATAAATTTARGATTTAAAKTACAAAATAAAAACCCT
WIV153	5S-23S IGS	garinii	CCTGGTATCGCCTCTATTATTTAAATAATAGATAGCTAGCATCTTGCTAGCTGGATTACTCCATTCGGTAATCTTGGGATCAATAAATGTTTGCTTCTCCCCCAAGCTTTTCGCAGCTTACCACGACCTTCTTCGCCTTAAAGCTCCTAGGCATTCACCATAGACTCTTATTACTTTGACCATATTTTTATCTTCCATCTCTATTTTGCCAATTTGTTTATACAACATAGAATAATATATATCTTTGTTTAATCCATGTCAATATATATATTTTATTTTTTATATTATTTGAATAAAACATTCAAATAATATAAACATCTAAAAACATAAAAAATAAAATCAATGTTTAAAGTATAAAAGAAAAACCCT
WIV156	5S-23S IGS	afzelii	CCTGGTATCGCCTCTATTATTTAGATAATAGATAGCTAGCATCTTGCTAGCTGGATTACTCCATTCGGTAATCTTGGGATCAATAAATGTTTGCTTCTCCCCCAAGCTTTTCGCAGCTTACCACGACCTTCTTCGCCTTAAAGCTCCTAGGCATCCACCATAGACTCTTATTACTTTGACCATATTTTTATCTTCCATCTCTATTTTGCCAATTTGTTTATACAACATAGAATAATATATATCTTTGTTTAATCCATGTCAATATATATATTATTTTTTATATTATTTGAATAAAACATTCAAATAATATAAACATTTAAAAAATAAATTYAAGATTTAAAGTATAAAATAAAAACCCT
WIV158	5S-23S IGS	afzelii	CCTGGTATCGCCTCTATTATTTAGATAATAGATAGCTAGCATCTTGCTAGCTGGATTACTCCATTCGGTAATCTTGGGATCAATAAATGTTTGCTTTTCCCCCAAGCTTTTCGCAGCTTACCACGACCTTCTTCGCCTTAAAGCTCCTAGGCATTCACCATAGACTCTTATTACTTTGACCATATTTTTATCTTCCATCTCTATTTTGCCAATTTGTTTATACAACATAGAATAATATATATCTTTGTTTAATCCATGTCAATATATATATTATTTTTTATATTATTTGAATGTTTTATTCAAATAATATAAACATTTAAAAAATAAATTCAAGATTTAAAGTATAAAATAAAAACCCT
WIV168	5S-23S IGS	valaisiana	CCTGGTATCGCCTCTATTATTTAGATAATAGATAACTAGCATCTTRCTAGTTGGATTACTCCATTCGGTAATCTTGGGATCAATAAATGTTTGCTTCTCCCCCAAGCTTTTCGCAGCTTACCACGACCTTCTTCGCCTTAAAGCTCCTAGGCATTCACCATAGACTCTTATTACTTTGACCATATTTTTATCTTCCATCTCTATTTTGCCAATTTGTTTATGCAACATAAAATAATATATATCTTTTGTTCAATCCATGTCAATATCTATTTTATTTTTTACATTATTTGAATAAAACATTCAAAAACATGAACATTAAAAAAATATAAAAAATAAATTTAAGGTTTAAAGTACAAAATAAAAACCCT
WIV182	5S-23S IGS	afzelii	CCTGGTATCGCCTCTATTATTTAGATAATAGATAGCTAGCATCTTGCTAGCTGGATTACTCCATTCGGTAATCTTGGGATCAATAAATGTTTGCTTTTCCCCCAAGCTTTTCGCAGCTTACCACGACCTTCTTCGCCTTAAAGCTCCTAGGCATTCACCATAGACTCTTATTACTTTGACCATATTTTTATCTTCCATCTCTATTTTGCCAATTTGTTTATACAACATAGAATAATATATATCTTTGTTTAATCCATGTCAATATATATATTATTTTTTATATTATTTGAATGTTTTATTCAAATAATATAAACATTTAAAAAATAAATTCAAGATTTAAAGTATAAAATAAAAACCCT
WIV186	5S-23S IGS	garinii	CCTGGTATCGCCTCTATCATTTAAATAATAGATAGCTAGCATCTTGCTAGCTGGATTACTCCATTCGGTAATCTTGGGATCAATAAATGTTTGCTTCTCCCCCAAGCTTTTCGCAGCTTACCACGACCTTCTTCGCCTTAAAGCTCCTAGGCATTCACCATAGACTCTTATTACTTTGACCATATTTTTATCTTCCATCTCTATTTTGCCAATTTGTTTATACAACATAGAATAATATATATCTTTGTTTAATCCATGTCAATATATATTTTATTTTTTATATTATTTGAATAAAACATTCAAAAACATGAACATCTAAAAACATAAAAAATAAAATCAATGTTTAAAGTATAAAACAAAAACCCT
WIV187	5S-23S IGS	afzelii	CCTGGTATCGCCTCTATTATTTAGATAATAGATAGCTAGCATCTTGCTAGCTGGATTACTCCATTCGGTAATCTTGGGATCAATAAATGTTTGCTTWTCCCCCAAGCTTTTCGCAGCTTACCACGACCTTCTTCGCCTTAAAGCTCCTAGGCATYCACCACAGACTCTTATTACTTTGACCATATTTTTATCTTCCATCTCTATTTTGCCAATTTGTTTATACAACATAGAATAATATATATCTTTGTTTAATCCATGTCAATATATATATTATTTTTTATATTATTTGAATGAWATATTCAAATAATATAAACATTTAAAAAATAAATTCAAGATTTAAAGTATAAAATAAAAACCCT
WIV189	5S-23S IGS	garinii	CCTGGTATCGCCTCTATTATTTAAATAATAGATAGCTAGCATCTTGCTAGCTGGATTACTCCATTCGGTAATCTTGGGATCAATAAATGTTTGCTTCTCCCCCAAGCTTTTCGCAGCTTACCACGACCTTCTTCGCCTTAAAGCTCCTAGGCATTCACCATAGACTCTTATTACTTTGACCATATTTTTATCTTCCATCTCTATTTTGCCAATTTGTTTATACAACATAGAATAATATATATCTTTGTTTAATCCATGTCAATATATATTTTATTTTTTATATTATTTGAATAAAACATTGAAAAACATGAACATCTAAAAACATAAAAAATAAAATCAATGTTTAAAGTATAAAATAAAAACCCT
WIV195	5S-23S IGS	garinii	CCTGGTATCGCCTCTATTATTTAATAATAGATAGCTAGCATCTTGCTAGCTGGATTACTCCATTCGGTAATCTTGGGATCAATAAATGTTTGCTTCTCCCCCAAGCTTTTCGCAGCTTACCACGACCTTCTTCGCCTTAAAGCTCCTAGGCATTCACCATAGACTCTTATTACTTTGACCATATTTTTATCTTCCATCTCTATTTTGCCAATTTGTTTATACAACATAGAATAATATATATCTTTGTTTAATCCATGTCAATATATATTTTATTTTTTATATTATTCGAATAAAACATTCAAAAACATGAACATCTAAAAACATAAAAAATAAAATCAATGTTTAAAGTATAAAATAAAAACCCT
WIV198	5S-23S IGS	garinii	CCTGGTATCGCCTCTATTATTTAATAATAGATAGCTAGCATCTTGCTAGCTGGATTACTCCATTCGGTAATCTTGGGATCAATAAATGTTTGCTTCTCCCCCAAGCTTTTCGCAGCTTACCACGACCTTCTTCGCCTTAAAGCTCCTAGGCATTCACCATAGACTCTTATTACTTTGACCATATTTTTATCTTCCATCTCTATTTTGCCAATTTGTTTATACAACATAGAATAATATATATCTTTGTTTAATCCATGTCAATATATATTTTATTTTTTATATTATTTGAATAAAACATTCAAAAACATAAACATCTAAAAACATAAAAAATAAAATCAATGTTTAAAGTATAAAATAAAAACCCT
WIV228	5S-23S IGS	afzelii	CCTGGTATCGCCTCTATTATTTAGATAATAGATAGCTAGCATCTTGCTAGCTGGATTACTCCATTCGGTAATCTTGGGATCAATAAATGTTTGCTTCTCCCCCAAGCTTTTCGCAGCTTACCACGACCTTCTTCGCCTTAAAGCTCCTAGGCATCCACCATAGACTCTTATTACTTTGACCATATTTTTATCTTCCATCTCTATTTTGCCAATTTGTTTATACAACATAAAATAATATATATCTTTGTTTAATCCATGTCAATATATATATTATTTTTTATATTATTTGAATAAAACATTCAAATAATATAAACATTTAAAAAATAAATTTAAGGTTTAAAGTATAAAATAAAAACCCT
WIV269	5S-23S IGS	valaisiana	CCTGGTATCGCCTCTATTATTTAGATAATAGATAACTAGCATCTTACTAGTTGGATTACTCCATTCGGTAATCTTGGGATCAATAAATGTTTGCTTCTCCCCCAAGCTTTTCGCAGCTTACCACGACCTTCTTCGCCTTAAAGCTCCTAGGCATTCACCATAGACTCTTATTACTTTGACCATATTTTTATCTTCCATCTCTATTTTGCCAATTTGTTTATGCAACATAAAATAATATATATCTTTTGTTCAATCCATGTCAATATCTATTTTATTTTTTACATTATTTGAATAAAACATTCAAAAACATGAACATTAAAAAAATATAAAAAATAAATTTAAGGTTTAAAGTACAAAATAAAAACCCT
WIV273	5S-23S IGS	afzelii	CCTGGTATCGCCTCTATTATTTAGATAATAGATAGCTAGCATCTTGCTAGCTGGATTACTCCATTCGGTAATCTTGGGATCAATAAATGTTTGCTTCTCCCCCAAGCTTTTCGCAGCTTACCACGACCTTCTTCGCCTTAAAGCTCCTAGGCATTCACCATAGACTCTTATTACTTTGACCATATTTTTATCTTCCATCTCTATTTTGCCAATTTGTTCATACAACATAGAATAATATATATCTTTGTTTAATCCATGTCAATATATATATTATTTTTTATATTATTTGAATGTTTTATTCAAATAATATAAACATTTAAAAAATAAATTCAAGGTTTAAAGTATAAAATAAAAACCCT
WIV274	5S-23S IGS	afzelii	CCTGGTATCGCCTCTATTATTTAGATAATAGATAGCTAGCATCTTGCTAGCTGGATTACTCCATTCGGTAATCTTGGGATCAATAAATGTTTGCTTTTCCCCCAAGCTTTTCGCAGCTTACCACGACCTTCTTCGCCTTAAAGCTCCTAGGCATTCACCATAGACTCTTATTACTTTGACCATATTTTTATCTTCCATCTCTATTTTGCCAATTTGTTTATACAACATAGAATAATATATATCTTTGTTTAATCCATGTCAATATATATATTATTTTTTATATTATTTGAATAAAACATTCAAATAATATAAACATTTAAAAAATAAATTCAAGATTTAAAGTATAAAATAAAAACCCT
WIV277	5S-23S IGS	valaisiana	CCTGGTATCGCCTCTATTATTTAGATAATAGATAACTAGCATCTTRCTAGTTGGATTACTCCATTCGGTAATCTTGGGATCAATAAATGTTTGCTTCTCCCCCAAGCTTTTCGCAGCTTACCACGACCTTCTTCGCCTTAAAGCTCCTAGGCATTCACCATAGACTCTTATTACTTTGACCATATTTTTATCTTCCATCTCTATTTTGCCAATTTGTTTATGCAACATAAAATAATATATATCTTTTGTTCAATCCATGTCAATATCTATTTTATTTTTTACATTATTTGAATAAAACATTCAAAAACATGAACATTAAAAAAATATAAAAAATAAATTTAAGGTTTAAAGTACAAAATAAAAACCCT
WIV281	5S-23S IGS	afzelii	CCTGGTATCGCCTCTATTATTTAGATAATAGATAGCTAGCATCTTGCTAGCTGGATTACTCCATTCGGTAATCTTGGGATCAATAAATGTTTGCTTTTCCCCCAAGCTTTTCGCAGCTTACCACGACCTTCTTCGCCTTAAAGCTCCTAGGCATTCACCATAGACTCTTATTACTTTGACCATATTTTTATCTTCCATCTCTATTTTGCCAATTTGTTTATACAACATAGAATAATATATATCTTTGTTTAATCCATGTCAATATATATATTATTTTTTATATTATTTGAATGTTTTATTCAAATAATATAAACATTTAAAAAATAAATTCAAGATTTAAAGTATAAAATAAAAACCCT
WIV289	5S-23S IGS	afzelii	CCTGGTATCGCCTCTATTATTTAGATAATAGATAGCTAGCATCTTGCTAGCTGGATTACTCCATTCGGTAATCTTGGGATCAATAAATGTTTGCTTCTCCCCCAAGCTTTTCGCAGCTTACCACGACCTTCTTCGCCTTAAAGCTCCTAGGCATTCACCATAGACTCTTAATACTTTGACCATATTTTTATCTTCCATCTCTATTTTGCCAATTTGTTTATACAACATAGAATAATATATATCTTTGTTTAATCCATGTCAATATATATATTATTTTTTATATTATTTGAATGTTTTATTCAAATAATATAAACATTTAAAAAATAAATTCAAGATTTAAAGTATAAAATAAAAACCCT
WIV291	5S-23S IGS	valaisiana	CCTGGTATCGCCTCTATTATTTAGATAATAGATAACTAGCATCTTGCTAGTTGGATTACTCCATTCGGTAATCTTGGGATCAATAAATGTTTGCTTCTCCCCCAAGCTTTTCGCAGCTTACCACGACCTTCTTCGCCTTAAAGCTCCTAGGCATTCACCATAGACTCTTATTACTTTGACCATATTTTTATCTTCCATCTCTATTTTGCCAATTTGTTTATGCAACATAAAATAATATATATCTTTTGTTCAATCCATGTCAATATCTATTTTATTTTTTACATTATTTGAATAAAACATTCAAAAACATGAACATTAAAAAAATATAAAAAATAAATTTAAGGTTTAAATTACAAAATAAAAACCCT
WIV295	5S-23S IGS	afzelii	CCTGGTATCGCCTCTATTATTTAGATAATAGATAGCTAGCATCTTGCTAGCTGGATTACTCCATTCGGTAATCTTGGGATCAATAAATGTTTGCTTATCCCCCAAGCTTTTCGCAGCTTACCACGACCTTCTTCGCCTTAAAGCTCCTAGGCATCCACCATAGACTCTTATTACTTTGACCATATTTTTATCTTCCATCTCTATTTTGCCAATTTGTTTATACAACATAGAATAATATATATCTTTGTTTAATCCATGTCAATATATATATTATTTTTTATATTATTTGAATGTTTTATTCAAATAATATAAACATTTAAAAAATAAATTCAAGGTTTAAAGTATAAAATAAAAACCCT
WIV308	5S-23S IGS	afzelii	CCTGGTATCGCCTCTATTATTTAGATAATAGATAGCTAGCATCTTGCTAGCTGGATTACTCCATTCGGTAATCTTGGGATCAATAAATGTTTGCTTTTCCCCCAAGCTTTTCGCAGCTTACCACGACCTTCTTCGCCTTAAAGCTCCTAGGCATTCACCATAGACTCTTATTACTTTGACCATATTTTTATCTTCCATCTCTATTTTGCCAATTTGTTTATACAACATAGAATAATATATATCTTTGTTTAATCCATGTCAATATATATATTATTTTTTATATTATTTGAATGTTTTATTCAAATAATATAAACATTTAAAAAATAAATTCAAGATTTAAAGTATAAAATAAAAACCCT
WIV310	5S-23S IGS	afzelii	CCTGGTATCGCCTCTATTATTTAGATAATAGATAGCTAGCATCTTGCTAGCTGGATTACTCCATTCGGTAATCTTGGGATCAATAAATGTTTGCTTTTCCCCCAAGCTTTTCGCAGCTTACCACGACCTTCTTCGCCTTAAAGCTCCTAGGCATTCACCATAGACTCTTATTACTTTGACCATATTTTTATCTTCCATCTCTATTTTGCCAATTTGTTTATACAACATAGAATAATATATATCTTTGTTTAATCCATGTCAATATATATATTATTTTTTATATTATTTGAATGTTTTATTCAAATAATATAAACATTTAAAAAATAAATTCAAGATTTAAAGTATAAAATAAAAACCCT
WIV312	5S-23S IGS	afzelii	CCTGGTATCGCCTCTATTATTTAGATAATAGATAGCTAGCATCTTGCTAGCTGGATTACTCCATTCGGTAATCTTGGGATCAATAAATGTTTGCTTATCCCCCAAGCTTTTCGCAGCTTACCACGACCTTCTTCGCCTTAAAGCTCCTAGGCATCCACCATAGACTCTTATTACTTTGACCATATTTTTATCTTCCATCTCTATTTTGCCAATTTGTTTATACAACATAGAATAATATATATCTTTGTTTAATCCATGTCAATATATATATTATTTTTTATATTATTTGAATGTTTTATTCAAATAATATAAACATTTAAAAAATAAATTCAAGGTTTAAAGTATAAAATAAAAACCCT
WIV322	5S-23S IGS	afzelii	CCTGGTATCGCCTCTATTATTTAGATAATAGATAGCTAGCATCTTGCTAGCTGGATTATTCCATTCGGTAATCTTGGGATCAATAAATGTTTGCTTCTCCCCCAAGCTTTTCGCAGCTTACCACGACCTTCTTCGCCTTAAAGCTCCTAGGCATCCACCATAGACTCTTATTACTTTGACCATATTTTTATCTTCCATCTCTATTTTGCCAATTTGTTTATACAACATAGAATAATATATATCTTTGTTTAATCCATGTCAATATATATATTATTTTTTATATTATTTGAATGTTTTATTCAAATAATATAAACATTTAAAAAATAAATTCAAGGTTTAAAGTATAAAATAAAAACCCT
WIV340	5S-23S IGS	garinii	CCTGGTATCGCCTCTATTATTTAAATAATAGATAGCTAGCATCTTGCTAGCTGGATTACTCCATTCGGTAATCTTGGGATCAATAAATGTTTGCTTCTCCCCCAAGCTTTTCGCAGCTTACCACGACCTTCTTCGCCTTAAAGCTCCTAGGCATTCACCATAGACTCTTATTACTTTGACCATATTTTTATCTTCCATCTCTATTTTGCCAATTTGTTTATACAACATAGAATAATATATATCTTTGTTTAATCCATGTCAATATATATTTTATTTTTTATATTATTCGAATAAAACATTCAAAAACATGAACATCTAAAAACATAAAAAATAAAATCAATGTTTAAAGTATAAAATAAAAACCCT
WIV341	5S-23S IGS	afzelii	CCTGGTATCGCCTCTATTATTTAGATAATAGATAGCTAGCATCTTGCTAGCTGGATTACTCCATTCGGTAATCTTGGGATCAATAAATGTTTGCTTTTCCCCCAAGCTTTTCGCAGCTTACCACGACCTTCTTCGCCTTAAAGCTCCTAGGCATTCACCATAGACTCTTATTACTTTGACCATATTTTTATCTTCCATCTCTATTTTGCCAATTTGTTTATACAACATAGAATAATATATATCTTTGTTTAATCCATGTCAATATATATATTATTTTTTATATTATTTGAATGTTTTATTCAAATAATATAAACATTTAAAAAATAAATTCAAGATTTAAAGTATAAAATAAAAACCCT
WIV347	5S-23S IGS	valaisiana	CCTGGTATCGCCTCTATTATTTAGATAATAGATAACTAGCATCTTGCTAGTTGGATTACTCCATTCGGTAATCTTGGGATCAATAAATGTTTGCTTCTCCCCCAAGCTTTTCGCAGCTTACCACGACCTTCTTCGCCTTAAAGCTCCTAGGCATTCACCATAGACTCTTATTACTTTGACCATATTTTTATCTTCCATCTCTATTTTGCCAATTTGTTTATGCAACATAAAATAATATATATCTTTTGTTCAATCCATGTCAATATCTATTTTATTTTTTACATTATTTGAATAAAACATTCAAAAACATGAACATTAAAAAAATATAAAAAATAAATTTAAGATTTAAAGTACAAAATAAAAACCCT
WIV357	5S-23S IGS	gariniibavariensis	CCTGGTATCGCCTCTATTATTTAGATAATAGATAGCTAGCATCTTGCTAGCTGGATTACTCCATTCGGTAATCTTGGGATCAATAAATGTTTGCTTCTCCCCCAAGCTTTTCGCAGCTTACCACGACCTTCTTCGCCTTAAAGCTCCTAGGCATTCACCATAGACTCTTATTACTTTGACCATATTTTTATCTTCCATCTCTATTTTGCCAATTTGTTTATGCAACATAGAATAATATATATCTTTGTTTAATCCATGTCAATATATATTTTATTTTTTATATTATTTGAATAAAACATTCAAAAAAATGAACATCTAAAAACATAAAAAATAAAATCAATGTTTAAAATATAAAATAAAAACCCT
WIV36	5S-23S IGS	afzelii	CCTGGTATCGCCTCTATTATTTAGATAATAGATAGCTAGCATCTTGCTAGCTGGATTACTCCATTCGGTAATCTTGGGATCAATAAATGTTTGCTTCTCCCCCAAGCTTTTCGCAGCTTACCACGACCTTCTTCGCCTTAAAGCTCCTAGGCATTCACCATAGACTCTTATTACTTTGACCATATTTTTATCTTCCATCTCTATTTTGCCAATTTGTTTATACAACATAAAATAATATATATCTTTGTTTAATCCATGTCAATATATATATTATTTTTTATATTATTTGAATGTTTTATTCAAATAATATAAACATTTAAAAAATAAATTCAAGGTTTAAAGTATAAAATAAAAACCCT
WIV360	5S-23S IGS	valaisiana	CCTGGTATCGCCTCTATTATTTAGATAATAGATAACTAGCATCTTGCTAGTTGGATTACTCCATTCGGTAATCTTGGGATCAATAAATGTTTGCTTCTCCCCCAAGCTTTTCGCAGCTTACCACGACCTTCTTCGCCTTAAAGCTCCTAGGCATTCACCATAGACTCTTATTACTTTGACCATATTTTTATCTTCCATCTCTATTTTGCCAATTTGTTTATGCAACATAAAATAATATATATCTTTTGTTCAATCCATGTCAATATCTATTTTATTTTTTACATTATTTGAATAAAACATTCAAAAACATGAACATTAAAAAAATATAAAAAATAAATTTAAGGTTTAAAGTACAAAATAAAAACCCT
WIV368	5S-23S IGS	valaisiana	CCTGGTATCGCCTCTATTATTTAGATAATAGATAACTAGCATCTTGCTAGTTGGATTACTCCATTCGGTAATCTTGGGATCAATAAATGTTTGCTTCTCCCCCAAGCTTTTCGCAGCTTACCACGACCTTCTTCGCCTTAAAGCTCCTAGGCATTCACCATAGACTCTTATTACTTTGACCATATTTTTATCTTCCATCTCTATTTTGCCAATTTGTTTATGCAACATAAAATAATATATATCTTTTGTTCAATCCATGTCAATATCTATTTTATTTTTTACATTATTTGAATAAAACATTCAAAAACATGAACATTATAAAAATATAAAAAATAAATTTAGGATTTAAAGTACAAAATAAAAACCCT
WIV371	5S-23S IGS	afzelii	CCTGGTATCGCCTYTATTATTTAGATAATAGATAGCTAGCATCTTGCTAGCTGGATTACTCCATTCGGTAATCTTGGGATCAATAAATGTTTGCTTTTCCCCCAAGCTTTTCGCAGCTTACCACGACCTTCTTCGCCTTAAAGCTCCTAGGCATTCACCATAGACTCTTATTACTTTGACCATATTTTTATCTTCCATCTCTATTTTGCCAATTTGTTTATACAACATAGAATAATATATATCTTTGTTTAATCCAT
WIV372	5S-23S IGS	garinii	CCTGGTATCGCCTCTATTATTTAAATAATAGATAGCTAGCATCTTGCTAGCTGGATTACTCCATTCGGTAATCTTGGGATCAATAAATGTTTGCTTCTCCCCCAAGCTTTTCGCAGCTTACCACGACCTTCTTCGCCTTAAAGCTCCTAGGCATTCACCATAGACTCTTATTACTTTGACCATATTTTTATCTTCCATCTCTATTTTGCCAATTTGTTTATACAACATAGAATAATATATATCTTTGTTTAATCCATGTCAATATATATATTTTATTTTTTATATTATTTGAATAAAACATTCAAATAATATAAACATCTAAAAACATAAAAAATAAAATCAATGTTTAAAGTATAAAATAAAAACCCT
WIV379	5S-23S IGS	garinii	CCTGGTATCGCCTCTATTATTTAAATAATAGATAGCTAGCATCTTGCTAGCTGGATTACTCCATTCGGTAATCTTGGGATCAATAAATGTTTGCTTCTCCCCCAAGCTTTTCGCAGCTTACCACGACCTTCTTCGCCTTAAAGCTCCTAGGCATTCACCATAGACTCTTATTACTTTGACCATATTTTTATCTTCCATCTCTATTTTGCCAATTTGTTTATACAACATAGAATAATATATATCTTTGTTTAATCCATGTCAATATATATATTTTATTTTTTATATTATTCGAATAAAACATTCAAAAACATGAACATCTAAAAACATAAAAAATAAAATCAATGTTTAAAGTATAAAATAAAAACCCT
WIV397	5S-23S IGS	afzelii	CCTGGTATCGCCTCTATTATTTAGATAATAGATAGCTAGCATCTTGCTAGCTGGATTACTCCATTCGGTAATCTTGGGATCAATAAATGTTTGCTTATCCCCCAAGCTTTTCGCAGCTTACCACGACCTTCTTCGCCTTAAAGCTCCTAGGCATCCACCATAGACTCTTATTACTTTGACCATATTTTTATCTTCCATCTCTATTTTGCCAATTTGTTTATACAACATAGAATAATATATATCTTTGTTTAATCCATGTCAATATATATATTATTTTTTATATTATTTGAATGTTTTATTCAAATAATATAAACATTTAAAAAATAAATTCAAGGTTTAAAGTATAAAATAAAAACCCT
WIV409	5S-23S IGS	garinii	CTGGTATCGCCTCTATTATTTAGATAATAGATAGCTAGCATCTTGCTAGCTGGATTACTCCATTCGGTAATCTTGGGATCAATAAATGTTTGCTTCTCCCCCAAGCTTTTCGCAGCTTACCACGACCTTCTTCGCCTTAAAGCTCCTAGGCATTCACCATAGACTCTTATTACTTTGACCATATTTTTATCTTCCATCTCTATTTTGCCAATTTGTTTATACAACATAGAATAATATATATCTTTGTTTAATCCAT
WIV418	5S-23S IGS	afzelii	CCTGGTATCGCCTCTATTATTTAGATAATAGATAGCTAGCATCTTGCTAGCTGGATTACTCCATTCGGTAATCTTGGGATCAATAAATGTTTGCTTTTCCCCCAAGCTTTTCGCAGCTTACCACGACCTTCTTCGCCTTAAAGCTCCTAGGCATTCACCATAGACTCTTATTACTTTGACCATATTTTTATCTTCCATCTCTATTTTGCCAATTTGTTTATACAACATAGAATAATATATATCTTTGTTTAATCCATGTCAATATATATATTATTTTTTATATTATTTGAATGTTTTATTCAAATAATATAAACATTTAAAAAATAAATTCAAGATTTAAAGTATAAAATAAAAACCCT
WIV42	5S-23S IGS	afzelii	CCTGGTATCGCCTCTATTATTTAGATAATAGATAGCTAGCATCTTGCTAGCTGGATTACTCCATTCGGTAATCTTGGGATCAATAAATGTTTGCTTCTCCCCCAAGCTTTTCGCAGCTTACCACGACCTTCTTCGCCTTAAAGCTCCTAGGCATCCACCATAGACTCTTATTACTTTGACCATATTTTTATCTTCCATCTCTATTTTGCCAATTTGTTTATACAACATAAAATAATATATATCTTTGTTTAATCCATGTCAATATATATATTATTTTTTATATTATTTGAATAAAACATTCAAATAATATAAACATTTAAAAAATAAATTTAAGGTTTAAAGTATAAAATAAAAACCCT
WIV430	5S-23S IGS	garinii	CCTGGTATCGCCTCTATTATTTAAATAATAGATAGCTAGCATCTTGCTAGCTGGATTACTCCATTCGGTAATCTTGGGATCAATAAATGTTTGCTTCTCCCCCAAGCTTTTCGCAGCTTACCACGACCTTCTTCGCCTTAAAGCTCCTAGGCATTCACCATAGACTCTTATTACTTTGACCATATTTTTATCTTCCATCTCTATTTTGCCAATTTGTTTATACAACATAGAATAATATATATCTTTGTTTAATCCATGTCAATATATATTTTATTTTTTATATTATTTGAATAAAACATTGAAAAACATGAACATCTAAAAACATAAAAAATAAAATCAATGTTTAAAGTATAAAATAAAAACCCT
WIV431	5S-23S IGS	afzelii	CCTGGTATCGCCTCTATTATTTAGATAATAGATAGCTAGCATCTTGCTAGCTGGATTACTCCATTCGGTAATCTTGGGATCAATAAATGTTTGCTTCTCCCCCAAGCTTTTCGCAGCTTACCACGACCTTCTTCGCCTTAAAGCTCCTAGGCATTCACCATAGACTCTTATTACTTTGACCATATTTTTATCTTCCATCTCTATTTTGCCAATTTGTTTATACAACATAAAATAATATATATCTTTGTTTAATCCATGTCAATATATATATTATTTTTTATATTATTTGAATGTTTTATTCAAATAATATAAACATTTAAAAAATAAATTCAAGGTTTAAAGTATAAAATAAAAACCCT
WIV435	5S-23S IGS	afzelii	CCTGGTATCGCCTCTATTATTTAGATAATAGATAGCTAGCATCTTGCTAGCTGGATTACTCCATTCGGTAATCTTGGGATCAATAAATGTTTGCTTCTCCCCCAAGCTTTTCGCAGCTTACCACGACCTTCTTCGCCTTAAAGCTCCTAGGCATTCACCATAGACTCTTATTACTTTGACCATATTTTTATCTTCCATCTCTATTTTGCCAATTTGTTTATACAACATAAAATAATATATATCTTTGTTTAATCCATGTCAATATATATATTATTTTTTATATTATTTGAATGTTTTATTCAAATAATATAAACATTTAAAAAATAAATTCAAGGTTTAAAGTATAAAATAAAAACCCT
WIV441	5S-23S IGS	garinii	CCTGGTATCGCCTCTATTATTTAATAATAGATAGCTAGCATCTTGCTAGCTGGATTACTCCATTCGGTAATCTTGGGATCAATAAATGTTTGCTTCTCCCCCAAGCTTTTCGCAGCTTACCACGACCTTCTTCGCCTTAAAGCTCCTAGGCATTCACCATAGACTCTTATTACTTTGACCATATTTTTATCTTCCATCTCTATTTTGCCAATTTGTTTATACAACATAGAATAATATATATCTTTGTTTAATCCATGTCAATATATATTTTATTTTTTATATTATTCGAATAAAACATTCAAAAACATGAACATCTAAAAACATAAAAAATAAAATCAATGTTTAAAGTATAAAATAAAAACCCT
WIV457	5S-23S IGS	afzelii	CCTGGTATCGCCTCTATTATTTAAATAATAGATAGCTAGCATCTTGCTAGCTGGATTACTCCATTCGGTAATCTTGGGATCAATAAATGTTTGCTTCTCCCCCAAGCTTTTCGCAGCTTACCACGACCTTCTTCGCCTTAAAGCTCCTAGGCATCCACCATAGACTCTTATTACTTTGACCATATTTTTATCTTCCATCTCTATTTTGCCAATTTGTTTATACAACATAGAATAATATATATCTTTGTTTAATCCATGTCAATATATATATTATTTTTTATATTATTTGAATGTTTTATTCAAATAATATAAACATTTAAAAAATAAATTCAAGGTTTAAAGTATAAAATAAAAACCCT
WIV470	5S-23S IGS	garinii	TAATAGATAGCTAGCATCTTGCTAGCTGGATTACTCCATTCGGTAATCTTGGGATCAATAAATGTTTGCTTCTCCCCCAAGCTTTTCGCAGCTTACCACGACCTTCTTCGCCTTAAAGCTCCTAGGCATTCACCATAGACTCTTATTACTTTGACCATATTTTTATCTTCCATCTCTATTTTGCCAATTTGTTTATACAACATAGAATAATATATATCTTTGTTTAATCCATGTCAATATATATTTTATTTTTTATATTATTCGAATAAAAATTCAAAAACATGMACATCTAAAAACATAAAAAATAAAATC
WIV476	5S-23S IGS	garinii	CCTGGTATCGCCTCTATTATTTAATAATAGATAGCTAGCATCTTGCTAGCTGGATTACTCCATTCGGTAATCTTGGGATCAATAAATGTTTGCTTCTCCCCCAAGCTTTTCGCAGCTTACCACGACCTTCTTCGCCTTAAAGCTCCTAGGCATTCACCATAGACTCTTATTACTTTGACCATATTTTTATCTTCCATCTCTATTTTGCCAATTTGTTTATACAACATAGAATAATATATATCTTTGTTTAATCCATGTCAATATATATTTTATTTTTTATATTATTCGAATAAAACATTCAAAAACATGAACATCTAAAAACATAAAAAATAAAATCAATGTTTAAAGTATAAAATAAAAACCCT
WIV49	5S-23S IGS	afzelii	CCTGGTATCGCCTCTATTATTTAGATAATAGATAGCTAGCATCTTGCTAGCTGGATTACTCCATTCGGTAATCTTGGGATCAATAAATGTTTGCTTTTCCCCCAAGCTTTTCGCAGCTTACCACGACCTTCTTCGCCTTAAAGCTCCTAGGCATTCACCATAGACTCTTATTACTTTGACCATATTTTTATCTTCCATCTCTATTTTGCCAATTTGTTTATACAACATAGAATAATATATATCTTTGTTTAATCCATGTCAATATATATATTATTTTTTATATTATTTGAATAAAACATTCAAATAATATAAACATTTAAAAAATAAATTCAAGATTTAAAGTATAAAATAAAAACCCT
WIV497	5S-23S IGS	afzelii	CCTGGTATCGCCTCTATTATTTAGATAATAGATAGCTAGCATCTTGCTAGCTGGATTACTCCATTCGGTAATCTTGGGATCAATAAATGTTTGCTTTTCCCCCAAGCTTTTCGCAGCTTACCACGACCTTCTTCGCCTTAAAGCTCCTAGGCATTCACCATAGACTCTTATTACTTTGACCATATTTTTATCTTCCATCTCTATTTTGCCAATTTGTTTATACAACATAGAATAATATATATCTTTGTTTAATCCATGTCAATATATATATTATTTTTTATATTATTTGAATGTTTTATTCAAATAATATAAACATTTAAAAAATAAATTCAAGATTTAAAGTATAAAATAAAAACCCT
WIV499	5S-23S IGS	afzelii	CCTGGTATCGCCTCTATTATTTAGATAATAGATAGCTAGCATCTTGCTAGCTGGATTACTCCATTCGGTAATCTTGGGATCAATAAATGTTTGCTTTTCCCCCAAGCTTTTCGCAGCTTACCACGACCTTCTTCGCCTTAAAGCTCCTAGGCATTCACCATAGACTCTTATTACTTTGACCATATTTTTATCTTCCATCTCTATTTTGCCAATTTGTTTATACAACATAGAATAATATATATCTTTGTTTAATCCATGTCAATATATATATTATTTTTTATATTATTTGAATGTTTTATTCAAATAATATAAACATTTAAAAAATAAATTCAAGATTTAAAGTATAAAATAAAAACCCT
WIV509	5S-23S IGS	afzelii	CCTGGTATCGCCTCTATTATTTAGATAATAGATAGCTAGCATCTTGCTAGCTGGATTACTCCATTCGGTAATCTTGGGATCAATAAATGTTTGCTTTTCCCCCAAGCTTTTCGCAGCTTACCACGACCTTCTTCGCCTTAAAGCTCCTAGGCATTCACCATAGACTCTTATTACTTTGACCATATTTTTATCTTCCATCTCTATTTTGCCAATTTGTTTATACAACATAGAATAATATATATCTTTGTTTAATCCAT
WIV515	5S-23S IGS	afzelii	CCTGGTATCGCCTCTATTATTTAGATAATAGATAGCTAGCATCTTGCTAGCTGGATTACTCCATTCGGTAATCTTGGGATCAATAAATGTTTGCTTCTCCCCCAAGCTTTTCGCAGCTTACCACGACCTTCTTCGCCTTAAAGCTCCTAGGCATTCACCATAGACTCTTATTACTTTGACCATATTTTTATCTTCCATCTCTATTTTGCCAATTTGTTCATACAACATAGAATAATATATATCTTTGTTTAATCCATGTCAATATATATATTATTTTTTATATTATTTGAATGTTTTATTCAAATAATATAAACATTTAAAAAATAAATTCAAGGTTTAAAGTATAAAATAAAAACCCT
WIV542	5S-23S IGS	afzelii	CCTGGTATCGCCTCTATTATTTAGATAATAGATAGCTAGCATCTTGCTAGCTGGATTACTCCATTCGGTAATCTTGGGATCAATAAATGTTTGCTTATCCCCCAAGCTTTTCGCAGCTTACCACGACCTTCTTCGCCTTAAAGCTCCTAGGCATCCACCATAGACTCTTATTACTTTGACCATATTTTTATCTTCCATCTCTATTTTGCCAATTTGTTTATACAACATAGAATAATATATATCTTTGTTTAATCCATGTCAATATATATATTATTTTTTATATTATTTGAATGTTTTATTCAAATAATATAAACATTTAAAAAATAAATTCAAGGTTTAAAGTATAAAATAAAAACCCT
WIV553	5S-23S IGS	sensu stricto	CCTGGTATCGCCTCTATTATTTAAATAATAGATAGCTAGCATCTTGCTAGCTGGATTACTCCATTCGGTAATCTTGGGATCAATAAATGTTTGCTTCTCCCCCAAGCTTTTCGCAGCTTACCACGACCTTCTTCGCCTTAAAGCTCCTAGGCATTCACCATAGACTCTTATTACTTTGACCATATTTTTATCTTCCATCTCTATTTTGCCAATTTATTTATACAACATAAAATAATATATATCTTTGTTTAATACATGTCAATATATATTTTATTTTTTATGTTATTTAAACAACACATTCAAAAACACCAATATTTAAAAAACATAAAAATAAAATCAAAGTTTAAAGTATAAAAATAAAAACCCT
WIV554	5S-23S IGS	sensu stricto	CCTGGTATCGCCTCTATTATTTAAATAATAGATAGCTAGCATCTTGCTAGCTGGATTACTCCATTCGGTAATCTTGGGATCAATAAATGTTTGCTTCTCCCCCAAGCTTTTCGCAGCTTACCACGACCTTCTTCGCCTTAAAGCTCCTAGGCATTCACCATAGACTCTTATTACTTTGACCATATTTTTATCTTCCATCTCTATTTTGCCAATTTATTTATACAACATAAAATAATATATATCTTTGTTTAATACATGTCAATATATATTTTATTTTTTATGTTATTTAAACAACACATTCAAAAACACCAATATTTAAAAAACATAAAAATAAAATCAAAGTTTAAAGTATAAAAATAAAAACCCT
WIV575	5S-23S IGS	garinii	CCTGGTATCGCCTCTATTATTTAAATAATAGATAGCTAGCATCTTGCTAGCTGGATTACTCCATTCGGTAATCTTGGGATCAATAAATGTTTGCTTCTCCCCCAAGCTTTTCGCAGCTTACCACGACCTTCTTCGCCTTAAAGCTCCTAGGCATTCACCATAGACTCTTATTACTTTGACCATATTTTTATCTTCCATCTCTATTTTGCCAATTTGTTTATACAACATAGAATAATATATATCTTTGTTTAATCCATGTCAATATATATATTTTATTTTTTATATTATTTGAATAAAACATTCAAATAATATAAACATCTAAAAACATAAAAAATAAAATCAATGTTTAAAGTATAAAATAAAAACCCT
WIV579	5S-23S IGS	afzelii	CCTGGTATCGCCTCTATTATTTAGATAATAGATAGCTAGCATCTTGCTAGCTGGATTACTCCATTCGGTAATCTTGGGATCAATAAATGTTTGCTTCTCCCCCAAGCTTTTCGCAGCTTACCACGACCTTCTTCGCCTTAAAGCTCCTAGGCATCCACCATAGACTCTTATTACTTTGACCATATTTTTATCTTCCATCTCTATTTTGCCAATTTGTTTATACAACATAAAATAATATATATCTTTGTTTAATCCATGTCAATATATATATTATTTTTTATATTATTTGAATAAAACATTCAAATAATATAAACATTTAAAAAATAAATTTAAGGTTTAAAGTATAAAATAAAAACCCT
WIV6	5S-23S IGS	garinii	CCTGGTATCGCCTCTATCATTTAAATAATAGATAGCTAGCATCTTGCTAGCTGGATTACTCCATTCGGTAATCTTGGGATCAATAAATGTTTGCTTCTCCCCCAAGCTTTTCGCAGCTTACCACGACCTTCTTCGCCTTAAAGCTCCTAGGCATTCACCATAGACTCTTATTACTTTGACCATATTTTTATCTTCCATCTCTATTTTGCCAATTTGTTTATACAACATAGAATAATATATATCTTTGTTTAATCCATGTCAATATATATTTTATTTTTTATATTATTTGAATAAAACATTCAAAAACATGAACATCTAAAAACATAAAAAATAAAATCAATGTTTAAAGTATAAAACAAAAACCCT
WIV614	5S-23S IGS	afzelii	CCTGGTATCGCCTCTATTATTTAGATAATAGATAGCTAGCATCTTGCTAGCTGGATTACTCCATTCGGTAATCTTGGGATCAATAAATGTTTGCTTTTCCCCCAAGCTTTTCGCAGCTTACCACGACCTTCTTCGCCTTAAAGCTCCTAGGCATTCACCATAGACTCTTATTACTTTGACCATATTTTTATCTTCCATCTCTATTTTGCCAATTTGTTTATACAACATAGAATAATATATATCTTTGTTTAATCCATGTCAATATATATATTATTTTTTATATTATTTGAATGTTTTATTCAAATAATATAAACATTTAAAAAATAAATTCAAGATTTAAAGTATAAAATAAAAACCCT
WIV622	5S-23S IGS	garinii	CCTGGTATCGCCTCTATCATTTAAATAATAGATAGCTAGCATCTTGCTAGCTGGATTACTCCATTCGGTAATCTTGGGATCAATAAATGTTTGCTTCTCCCCCAAGCTTTTCGCAGCTTACCACGACCTTCTTCGCCTTAAAGCTCCTAGGCATTCACCATAGACTCTTATTACTTTGACCATATTTTTATCTTCCATCTCTATTTTGCCAATTTGTTTATACAACATAGAATAATATATATCTTTGTTTAATCCATGTCAATATATATTTTATTTTTTATATTATTTGAATAAAACATTCAAAAACATAAATATCTAAAAACATAAAAAATAAAATCAATGTTTAAAGTATAAAATAAAAACCCT
WIV627BIS	5S-23S IGS	afzelii	CCTGGTATCGCCTCTATTATTTAGATAATAGATAGCTAGCATCTTGCTAGCTGGATTACTCCATTCGGTAATCTTGGGATCAATAAATGTTTGCTTYTCCCCCAAGCTTTTCGCAGCTTACCACGACCTTCTTCGCCTTAAAGCTCCTAGGCATTCACCATAGACTCTTATTACTTTGACCATATTTTTATCTTCCATCTCTATTTTGCCAATTTGTTCATACAACATAGAATAATATATATCTTTGTTTAATCCATGTCAATATATATATTATTTTTTATATTATTTGAATGWWWYATTCAAATAATATAAACATTTAAAAAATAAATTCAAGGTTTAAAGTATAAAATAAAAACCCT
WIV642	5S-23S IGS	afzelii	CCTGGTATCGCCTYTATTATTTAGATAATAGATAGCTAGCATCTTGCTAGCTGGATTACTCCATTCGGTAATCTTGGGATCAATAAATGTTTGCTTCTCCCCCCAAGCTTTTCGCAGCTTACCACGACCTTCTTCGCCTTAAAGCTCCTAGGCATCCACCATAGACTCTTATTACTTTGACCATATTTTTATCTTCCATCTCTATTTTGCCAATTTGTTTATACAACATAAAATAATATATATCTTTGTTTAATCCATGTCAATATATATATTATTTTTTATATTATTTGAATGTTTTATTCAAATAATATAAACATTTAAAAATAAAATTCAAGGTTTAAAGTATAAAATAAAAACCCT
WIV654	5S-23S IGS	garinii	CCTGGTATCGCCTCTATTATTTAGATAATAGATAGCTAGCATCTTGCTAGCTGGATTACTCCATTCGGTAATCTTGGGATCAATAAATGTTTGCTTCTCCCCCAAGCTTTTCGCAGCTTACCACGACCTTCTTCGCCTTAAAGCTCCTAGGCATTCACCATAGACTCTTATTACTTTGACCATATTTTTATCTTCCATCTCTATTTTGCCAATTTGTTTATACAACATAGAATAATATATATCTTTGTTTAATCCATGTCAATATATATTTTATTTTTTATATTATTTGAATAAAACATTCAAAAACATGAACATCTAAAAACATAAAAAATAAAATCAATGTTTAAAGTATAAAACAAAAACCCT
WIV662	5S-23S IGS	sensu stricto	CCTGGTATCGCCTCTATTATTTAAATAATAGATAGCTAGCATCTTGCTAGCTGGATTACTCCATTCGGTAATCTTGGGATCAATAAATGTTTGCTTCTCCCCCAAGCTTTTCGCAGCTTACCACGACCTTCTTCGCCTTAAAGCTCCTAGGCATTCACCATAGACTCTTATTACTTTGACCATATTTTTATCTTCCATCTCTATTTTGCCAATTTATTTATACAACATAAAATAATATATATCTTTGTTTAATGCATGTCAATATATATATTTTATTTTTTATGTTATTTAAACAACACATTCAAAAACACCAATATTTAAAAAACATAAAAATAAAATCAAAGTTTAAAGTATAAAAATAAAAACCCT
WIV664	5S-23S IGS	afzelii	CCTGGTATCGCCTCTATTATTTAGATAATAGATAGCTAGCATCTTGCTAGCTGGATTACTCCATTCGGTAATCTTGGGATCAATAAATGTTTGCTTCTCCCCCAAGCTTTTCGCAGCTTACCACGACCTTCTTCGCCTTAAAGCTCCTAGGCATCCACCATAGACTCTTATTACTTTGACCATATTTTTATCTTCCATCTCTATTTTGCCAATTTGTTTATACAACATAAAATAATATATATCTTTGTTTAATCCATGTCAATATATATATTATTTTTTATATTATTTGAATAAAACATTCAAATAATATAAACATTTAAAAAATAAATTTAAGGTTTAAAGTATAAAATAAAAACCCT
WIV669	5S-23S IGS	afzelii	CCTGGTATCGCCTCTATTATTTAGATAATAGATAGCTAGCATCTTGCTAGCTGGATTATTCCATTCGGTAATCTTGGGATCAATAAATGTTTGCTTCTCCCCCAAGCTTTTCGCAGCTTACCACGACCTTCTTCGCCTTAAAGCTCCTAGGCATCCACCATAGACTCTTATTACTTTGACCATATTTTTATCTTCCATCTCTATTTTGCCAATTTGTTTATACAACATAGAATAATATATATCTTTGTTTAATCCATGTCAATATATATATTATTTTTTATATTATTTGAATGTTTTATTCAAATAATATAAACATTTAAAAAATAAATTCAAGATTTAAAGTATAAAATAAAAACCCT
WIV672	5S-23S IGS	spielmanii	CCTGGTATCGCCTCTATTATTTAGATAATAGATAGCTAGCATCTTGCTAGCTGGATTACTCCATTCGGTAATCTTGGGATCAATAAATGTTTGCTTCTCCCCCAAGCTTTTCGCAGCTTACCACGACCTTCTTCGCCTTAAAGCTCCTAGGCATTCACCATAGACTCTTATTACTTTGACCATATTTTTATCTTCCATCTCTACTTTGCCAATTTGTTTATGCAACATAGAATAATATATATCTTTGTTTAATCCATGTCAATATCTATTTTCTTTTTTATGTTATTTGAATGGCTTATTCAAATAACATAAACATTAAAAAAAATAAAAACCCT
WIV676	5S-23S IGS	afzelii	CCTGGTATCGCCTCTATTATTTAGATAATAGATAGCTAGCATCTTGCTAGCTGGATTACTCCATTCGGTAATCTTGGGATCAATAAATGTTTGCTTTTCCCCCAAGCTTTTCGCAGCTTACCACGACCTTCTTCGCCTTAAAGCTCCTAGGCATTCACCATAGACTCTTATTACTTTGACCATATTTTTATCTTCCATCTCTATTTTGCCAATTTGTTTATACAACATAGAATAATATATATCTTTGTTTAATCCATGTCAATATATATATTATTTTTTATATTATTTGAATAAAACATTCAAATAATATAAACATTTAAAAAATAAATTCAAGATTTAAAGTATAAAATAAAAACCCT
WIV683	5S-23S IGS	afzelii	CCTGGTATCGCCTCTATTATTTAGATAATAGATAGCTAGCATCTTGCTAGCTGGATTACTCCATTCGGTAATCTTGGGATCAATAAATGTTTGCTTTTCCCCCAAGCTTTTCGCAGCTTACCACGACCTTCTTCGCCTTAAAGCTCCTAGGCATTCACCATAGACTCTTATTACTTTGACCATATTTTTATCTTCCATCTCTATTTTGCCAATTTGTTTATACAACATAGAATAATATATATCTTTGTTTAATCCATGTCAATATATATATTATTTTTTATATTATTTGAATAAAACATTCAAATAATATAAACATTTAAAAAATAAATTCAAGGTTTAAAGTATAAAATAAAAACCCT
WIV684	5S-23S IGS	spielmanii	AGATAGCTAGCATCTTGCTAGCTGGATTACTCCATTCGGTAATCTTGGGATCAATAAATGTTTGCTTCTCCCCCAAGCTTTTCGCAGCTTACCACGACCTTCTTCGCCTTAAAGCTCCTAGGCATTCACCATAGACTCTTATTACTTTGACCATATTTTTATCTTCCATCTCTACTTTGCCAATTTGTTTATGCAACATAGAATAATATATATCTTTGTTTAATCCATGTCAATATCTATTTTCTTTTTTATGTTATTTGAATGGCTTATTCAAATAACATAAACATTAAAAAAAAWAAAAAMCCTGGSMAWAACCTAMTCTCCCSSSAACT
WIV692	5S-23S IGS	garinii	CCTGGTATCGCCTCTATTATTTAAATAATAGATAGCTAGCATCTTGCTAGCTGGATTACTCCATTCGGTAATCTTGGGATCAATAAATGTTTGCTTCTCCCCCAAGCTTTTCGCAGCTTACCACGACCTTCTTCGCCTTAAAGCTCCTAGGCATTCACCATAGACTCTTATTACTTTGACCATATTTTTATCTTCCATCTCTATTTTGCCAATTTGTTTATACAACATAGAATAATATATATCTTTGTTTAATCCATGTCAATATATATTTTATTTTTTATATTATTTGAATAAAACATTGAAAAACATGAACATCTAAAAACATAAAAAATAAAATCAATGTTTAAAGTATAAAATAAAAACCCT
WIV697	5S-23S IGS	afzelii	CCTGGTATCGCCTCTATTATTTAAATAATAGATAGCTAGCATCTTGCTAGCTGGATTACTCCATTCGGTAATCTTGGGATCAATAAATGTTTGCTTCTCCCCCAAGCTTTTCGCAGCTTACCACGACCTTCTTCGCCTTAAAGCTCCTAGGCATTCACCATAGACTCTTATTACTTTGACCATATTTTTATCTTCCATCTCTATTTTGCCAATTTGTTTATGCAACATAAAATAATATATATCTTTGTTTAATCCATGTCAATATATATATTATTTTTTATATTATTTGAATGTTTTATTCAAATAATATAAACATTTAAAAAATAAATTCAAGGTTTAAAGTATAAAATAAAAACCCT
WIV714	5S-23S IGS	sensu stricto	CCTGGTATCGCCTCTATTATTTAAATAATAGATAGCTAGCATCTTGCTAGCTGGATTACTCCATTCGGTAATCTTGGGATCAATAAATGTTTGCTTCTCCCCCAAGCTTTTCGCAGCTTACCACGACCTTCTTCGCCTTAAAGCTCCTAGGCATTCACCATAGACTCTTATTACTTTGACCATATTTTTATCTTCCATCTCTATTTTGCCAATTTATTTATACAACATAAAATAATATATATCTTTGTTTAATACATGTCAATATATATTTTATTTTTTATGTTATTTAAACAACACATTCAAAAACACCAATATTTAAAAAACATAAAAATAAAATCAAAGTTTAAAGTATAAAAATAAAAACCCT
WIV716	5S-23S IGS	afzelii	CCTGGTATCGCCTCTATTATTTAGATAATAGATAGCTAGCATCTTGCTAGCTGGATTATTCCATTCGGTAATCTTGGGATCAATAAATGTTTGCTTCTCCCCCAAGCTTTTCGCAGCTTACCACGACCTTCTTCGCCTTAAAGCTCCTAGGCATCCACCATAGACTCTTATTACTTTGACCATATTTTTATCTTCCATCTCTATTTTGCCAATTTGTTTATACAACATAGAATAATATATATCTTTGTTTAATCCATGTCAATATATATATTATTTTTTATATTATTTGAATGTTTTATTCAAATAATATAAACATTTAAAAAATAAATTCAAGGTTTAAAGTATAAAATAAAAACCCT
WIV74	5S-23S IGS	afzelii	CCTGGTATCGCCTCTATTATTTAGATAATAGATAGCTAGCATCTTGCTAGCTGGATTACTCCATTCGGTAATCTTGGGATCAATAAATGTTTGCTTTTCCCCCAAGCTTTTCGCAGCTTACCACGACCTTCTTCGCCTTAAAGCTCCTAGGCATTCACCATAGACTCTTATTACTTTGACCATATTTTTATCTTCCATCTCTATTTTGCCAATTTGTTTATACAACATAGAATAATATATATCTTTGTTTAATCCATGTCAATATATATATTATTTTTTATATTATTTGAATGTTTTATTCAAATAATATAAACATTTAAAAAATAAATTCAAGATTTAAAGTATAAAATAAAAACCCT
WIV752	5S-23S IGS	garinii	CCTGGTATCGCCTCTATTATTTAAATAATAGATAGCTAGCATCTTGCTAGCTGGATTACTCCATTCGGTAATCTTGGGATCAATAAATGTTTGCTTCTCCCCCAAGCTTTTCGCAGCTTACCACGACCTTCTTCGCCTTAAAGCTCCTAGGCATTCACCATAGACTCTTATTACTTTGACCATATTTTTATCTTCCATCTCTATTTTGCCAATTTGTTTATACAACATAGAATAATATATATCTTTGTTTAATCCATGTCAATATATATATTTTATTTTTTATATTATTTGAATAAAACATTCAAATAATATAAACATCTAAAAACATAAAAAATAAAATCAATGTTTAAAGTATAAAAGAAAAACCCT
WIV774	5S-23S IGS	valaisiana	CCTGGTATCGCCTCTATTATTTAGATAATAGATAACTAGCATCTTGCTAGTTGGATTACTCCATTCGGTAATCTTGGGATCAATAAATGTTTGCTTCTCCCCCAAGCTTTTCGCAGCTTACCACGACCTTCTTCGCCTTAAAGCTCCTAGGCATTCACCATAGACTCTTATTACTTTGACCATATTTTTATCTTCCATCTCTATTTTGCCAATTTGTTTATGCAACATAAAATAATATATATCTTTTGTTCAATCCATGTCAATATCTATTTTATTTTTTACATTATTTGAATAAAACATTCAAAAACATGAACATTAAAAAAATATAAAAAATAAATTTAAGGTTTAAAGTACAAAATAAAAACCCT
WIV787	5S-23S IGS	garinii	CCTGGTATCGCCTCTATTATTTAATAATAGATAGCTAGCATCTTGCTAGCTGGATTACTCCATTCGGTAATCTTGGGATCAATAAATGTTTGCTTCTCCCCCAAGCTTTTCGCAGCTTACCACGACCTTCTTCGCCTTAAAGCTCCTAGGCATTCACCATAGACTCTTATTACTTTGACCATATTTTTATCTTCCATCTCTATTTTGCCAATTTGTTTATACAACATAGAATAATATATATCTTTGTTTAATCCATGTCAATATATATTTTATTTTTTATATTATTCGAATAAAACATTCAAAAACATGAACATCTAAAAACATAAAAAATAAAATCAATGTTTAAAGTATAAAATAAAAACCCT
WIV800	5S-23S IGS	sensu stricto	CCTGGTATCGCCTCTATTATTTAAATAATAGATAGCTAGCATCTTGCTAGCTGGATTACTCCATTCGGTAATCTTGGGATCAATAAATGTTTGCTTCTCCCCCAAGCTTTTCGCAGCTTACCACGACCTTCTTCGCCTTAAAGCTCCTAGGCATTCACCATAGACTCTTATTACTTTGACCATATTTTTATCTTCCATCTCTATTTTGCCAATTTATTTATACAACATAAAATAATATATATCTTTGTTTAATACATGTCAATATATATTTTATTTTTTATGTTATTTAAACAACACATTCAAAAACACCAATATTTAAAAAACATAAAAATAAAATCAAAGTTTAAAGTATAAAAATAAAAACCCT
WIV83	5S-23S IGS	afzelii	CCTGGTATCGCCTCTATTATTTAGATAATAGATAGCTAGCATCTTGCTAGCTGGATTACTCCATTCGGTAATCTTGGGATCAATAAATGTTTGCTTTTCCCCCAAGCTTTTCGCAGCTTACCACGACCTTCTTCGCCTTAAAGCTCCTAGGCATTCACCATAGACTCTTATTACTTTGACCATATTTTTATCTTCCATCTCTATTTTGCCAATTTGTTTATACAACATAGAATAATATATATCTTTGTTTAATCCATGTCAATATATATATTATTTTTTATATTATTTGAATAAAACATTCAAATAATATAAACATTTAAAAAATAAATTCAAGATTTAAAGTATAAAATAAAAACCCT
WIV835	5S-23S IGS	valaisiana	CCTGGTATYGCCTCTATTATTTAGATAATAGATAACTAGCATCTTGCTAGTTGGATTACTCCATTCGGTAATCTTGGGATCAATAAATGTTTGCTTCTCCCCCAAGCTTTTCGCAGCTTACCACGACCTTCTTCGCCTTAAAGCTCCTAGGCATTCACCATAGACTCTTATTACTTTGACCATATTTTTATCTTCCATCTCTATTTTGCCAATTTGTTTATGCAACATAAAATAATATATATCTTTTGTTCAATCCATGTCAATATCTATTTTATTTTTTACATTATTTGAATAAAACATTCAAAAACATGAACATTAAAAAAATATAAAAAATAAATTTAAGGTTTAAATTACAAAATAAAAACCCT
WIV864	5S-23S IGS	afzelii	CCTGGTATCGCCTCTATTATTTAGATAATAGATAGCTAGCATCTTGCTAGCTGGATTACTCCATTCGGTAATCTTGGGATCAATAAATGTTTGCTTTTCCCCCAAGCTTTTCGCAGCTTACCACGACCTTCTTCGCCTTAAAGCTCCTAGGCATTCACCATAGACTCTTATTACTTTGACCATATTTTTATCTTCCATCTCTATTTTGCCAATTTGTTTATACAACATAGAATAATATATATCTTTGTTTAATCCATGTCAATATATATATTATTTTTTATATTATTTGAATAAAACATTCAAATAATATAAACATTTAAAAAATAAATTCAAGATTTAAAGTATAAAATAAAAACCCT
WIV897	5S-23S IGS	afzelii	ATCTCTATTTTGCCAATTTGTTTATACAACATAAAATAATATATATCTTTGTTTAATCCATGTCAATATATATATTATTTTTTATATTATTTGAATAAAACATTCMAATAATATAAACATTTAAAA
WIV898	5S-23S IGS	afzelii	CCTGGTATCGCCTCTATTATTTAGATAATAGATAGCTAGCATCTTGCTAGCTGGATTAYTCCATTCGGTAATCTTGGGATCAATAAATGTTTGCTTCTCCCCCAAGCTTTTCGCAGCTTACCACGACCTTCTTCGCCTTAAAGCTCCTAGGCATTCACCATAGACTCTTATTACTTTGACCATATTTTTATCTTCCATCTCTATTTTGCCAATTTGTTTATACAACATAGAATAATATATATCTTTGTTTAATCCATGTCAATATATATATTATTTTTTATATTATTTGAATGTTTTATTCAAATAATATAAACATTTAAAAAATAAATTCAAGGTTTAAAGTATAAAATAAAAACCCT
WIV90	5S-23S IGS	valaisiana	CCTGGTATCGCCTCTATTATTTAGATAATAGATAACTAGCATCTTRCTAGTTGGATTACTCCATTCGGTAATCTTGGGATCAATAAATGTTTGCTTCTCCCCCAAGCTTTTCGCAGCTTACCACGACCTTCTTCGCCTTAAAGCTCCTAGGCATTCACCATAGACTCTTATTACTTTGACCATATTTTTATCTTCCATCTCTATTTTGCCAATTTGTTTATGCAACATAAAATAATATATATCTTTTGTTCAATCCATGTCAATATCTATTTTATTTTTTACATTATTTGAATAAAACATTCAAAAACATGAACATTAAAAAAATATAAAAAATAAATTAAAGGTTTAAAGTACAAAATAAAAACCCT
WIV92	5S-23S IGS	spielmanii	CCTGGTATCGCCTCTATTATTTAGATAATAGATAGCTAGCATCTTGCTAGCTGGATTACTCCATTCGGTAATCTTGGGATCAATAAATGTTTGCTTCTCCCCCAAGCTTTTCGCAGCTTACCACGACCTTCTTCGCCTTAAAGCTCCTAGGCATTCACCATAGACTCTTATTACTTTGACCATATTTTTATCTTCCATCTCTACTTTGCCAATTTGTTTATGCAACATAGAATAATATATACATTTGTTTAATCCATGTCAATATCTATTTTCTTTTTTATGTTATTTGAATGGCTTATTCAAATAACATAAACATTAAAATAAATAAAAACCCT
WIV935	5S-23S IGS	afzelii	CCTGGTATCGCCTCTATTATTTAGATAATAGATAGCTAGCATCTTGCTAGCTGGATTACTCCATTCGGTAATCTTGGGATCAATAAATGTTTGCTTTTCCCCCAAGCTTTTCGCAGCTTACCACGACCTTCTTCGCCTTAAAGCTCCTAGGCATTCACCATAGACTCTTATTACTTTGACCATATTTTTATCTTCCATCTCTATTTTGCCAATTTGTTTATACAACATAGAATAATATATATCTTTGTTTAATCCATGTCAATATATATATTATTTTTTATATTATTTGAATAAAACATTCAAATAATATAAACATTTAAAAAATAAATTCAAGATTTAAAGTATAAAATAAAAACCCT
WIV95	5S-23S IGS	afzelii	CCTGGTATCGCCTYTATTATTTAGATAATAGATAGCTAGCATCTTGCTAGCTGGATTACTCCATTCGGTAATCTTGGGATCAATAAATGTTTGCTTCTCCCCCCAAGCTTTTCGCAGCTTACCACGACCTTCTTCGCCTTAAAGCTCCTAGGCATCCACCATAGACTCTTATTACTTTGACCATATTTTTATCTTCCATCTCTATTTTGCCAATTTGTTTATACAACATAAAATAATATATATCTTTGTTTAATCCATGTCAATATATATATTATTTTTTATATTATTTGAATGTTTTATTCAAATAATATAAACATTAAAAAATAAAATTCAAGGTTTAAAGTATAAAATAAAAACCCT
WIV951	5S-23S IGS	afzelii	CCTGGTATCGCCTCTATTATTTAGATAATAGATAGCTAGCATCTTGCTAGCTGGATTACTCCATTCGGTAATCTTGGGATCAATAAATGTTTGCTTTTCCCCCAAGCTTTTCGCAGCTTACCACGACCTTCTTCGCCTTAAAGCTCCTAGGCATCCACCATAGACTCTTATTACTTTGACCATATTTTTATCTTCCATCTCTATTTTGCCAATTTGTTTATACAACATAGAATAATATATATCTTTGTTTAATCCATGTCAATATATATATTATTTTTTATATTATTTGAATGTTTTATTCAAATAATATAAACATTTAAAAAATAAATTCAAGATTTAAAGTATAAAATAAAAACCCT
WIV952	5S-23S IGS	spielmanii	CCTGGTATCGCCTCTATTATTTAGATAATAGATAGCTAGCATCTTGCTAGCTGGATTACTCCATTCGGTAATCTTGGGATCAATAAATGTTTGCTTCTCCCCCAAGCTTTTCGCAGCTTACCACGACCTTCTTCGCCTTAAAGCTCCTAGGCATTCACCATAGACTCTTATTACTTTGACCATATTTTTATCTTCCATCTCTACTTTGCCAATTTGTTTATGCAACATAGAATAATATATATCTTTGTTTAATCCATGTCAATATCTATTTTCTTTTTTATGTTATTTGAATGGCTTATTCAAATAACATAAACATTAAAAAAAATAAAAACCCT
